# Supplementary material for: 3-(4-Chloro­phen­yl)-1-[(2R,4aR,8aR)-4a,8-dimethyl-1,2,3,4,4a,5,6,8a-octa­hydro­naphthalen-2-yl]prop-2-en-1-one
Source: Acta Crystallogr Sect E Struct Rep Online. 2011 May 7;67(Pt 6):o1358. doi: 10.1107/S1600536811016886 (PMC3120368; doi:10.1107/S1600536811016886)
Supplement: Supplementary file 1 [file e-67-o1358-sup1.cif]

##############################################################################
#                                                                            #
# This CIF contains the data in a paper accepted for publication in          #
# Acta Crystallographica Section E. It conforms to the requirements of       #
# Notes for Authors for Acta Crystallographica Section E, and has been       #
# peer reviewed under the auspices of the IUCr Commission on Journals.       #
#                                                                            #
# Full details of the Crystallographic Information File format               #
# are given in the paper "The Crystallographic Information File (CIF):       #
# a New Standard Archive File for Crystallography" by S. R. Hall, F. H.      #
# Allen and I. D. Brown [Acta Cryst. (1991), A47, 655-685].                  #
#                                                                            #
# The current version of the core CIF dictionary is obtainable from          #
# ftp://ftp.iucr.org/pub/cif_core.dic.                                       #
#                                                                            #
# Software is freely available for graphical display of the structure(s)     #
# in this CIF. For information consult the CIF software page                 #
# http://www.iucr.org/resources/cif/software.                                #
#                                                                            #
# This file may be used for bona fide research purposes within the           #
# scientific community so long as proper attribution is given to the journal # 
# article from which it was obtained.                                        #
#                                                                            #
##############################################################################
data_I
_audit_creation_method     SHELXL-97
_chemical_name_systematic
;
3-(4-Chlorophenyl)-1-[(2<i>R</i>,4a<i>R</i>,8a<i>R</i>)-4a,8-dimethyl-
1,2,3,4,4a,5,6,8a-octahydronaphthalen-2-yl]prop-2-en-1-one
;
_chemical_name_common     ?
_chemical_formula_moiety     'C21 H25 Cl O'
_chemical_formula_sum     'C21 H25 Cl O'
_chemical_formula_iupac     'C21 H25 Cl O'
_chemical_formula_weight     328.86
_chemical_melting_point     ?
_symmetry_cell_setting     monoclinic
_symmetry_space_group_name_H-M     'P 21'
_symmetry_space_group_name_Hall     'P 2yb'
loop_
    _symmetry_equiv_pos_as_xyz
    'x, y, z'
    '-x, y+1/2, -z'
_cell_length_a     10.9869(5)
_cell_length_b     7.0054(3)
_cell_length_c     12.1883(6)
_cell_angle_alpha     90.00
_cell_angle_beta     105.726(2)
_cell_angle_gamma     90.00
_cell_volume     902.99(7)
_cell_formula_units_Z     2
_cell_measurement_reflns_used     3362
_cell_measurement_theta_min     3.5
_cell_measurement_theta_max     26.3
_cell_measurement_temperature     298(2)
_exptl_crystal_description     Prism
_exptl_crystal_colour     colourless
_exptl_crystal_size_max     0.28
_exptl_crystal_size_mid     0.20
_exptl_crystal_size_min     0.16
_exptl_crystal_density_diffrn     1.206
_exptl_crystal_density_meas     ?
_exptl_crystal_density_method     'not measured'
_exptl_crystal_F_000     352
_exptl_absorpt_coefficient_mu     0.214
_exptl_absorpt_correction_type     none
_exptl_absorpt_process_details     ?
_exptl_absorpt_correction_T_min     ?
_exptl_absorpt_correction_T_max     ?
_diffrn_ambient_temperature     298(2)
_diffrn_radiation_type     MoK\a
_diffrn_radiation_wavelength     0.71073
_diffrn_radiation_source     'fine-focus sealed tube'
_diffrn_radiation_monochromator     graphite
_diffrn_measurement_device_type     'Bruker X8 APEX CCD area-detector'
_diffrn_measurement_method     '\w and \f'
_diffrn_detector_area_resol_mean     8.3333
_diffrn_reflns_number     6963
_diffrn_reflns_av_R_equivalents     0.0214
_diffrn_reflns_av_sigmaI/netI     0.0337
_diffrn_reflns_theta_min     4.12
_diffrn_reflns_theta_max     26.31
_diffrn_reflns_theta_full     26.31
_diffrn_measured_fraction_theta_max     0.994
_diffrn_measured_fraction_theta_full     0.994
_diffrn_reflns_limit_h_min     -13
_diffrn_reflns_limit_h_max     13
_diffrn_reflns_limit_k_min     -7
_diffrn_reflns_limit_k_max     8
_diffrn_reflns_limit_l_min     -15
_diffrn_reflns_limit_l_max     14
_reflns_number_total     3358
_reflns_number_gt     2713
_reflns_threshold_expression     I>2\s(I)
_refine_ls_structure_factor_coef     Fsqd
_refine_ls_matrix_type     full
_refine_ls_R_factor_all     0.0523
_refine_ls_R_factor_gt     0.0387
_refine_ls_wR_factor_gt     0.0975
_refine_ls_wR_factor_ref     0.1056
_refine_ls_goodness_of_fit_ref     1.084
_refine_ls_restrained_S_all     1.084
_refine_ls_number_reflns     3358
_refine_ls_number_parameters     210
_refine_ls_number_restraints     1
_refine_ls_hydrogen_treatment     constr
_refine_ls_weighting_scheme     calc
_refine_ls_weighting_details
                 'calc w=1/[\s^2^(Fo^2^)+(0.0579P)^2^] where P=(Fo^2^+2Fc^2^)/3'
_atom_sites_solution_hydrogens     geom
_atom_sites_solution_primary     direct
_atom_sites_solution_secondary     difmap
_refine_ls_shift/su_max     0.001
_refine_ls_shift/su_mean     0.000
_refine_diff_density_max     0.180
_refine_diff_density_min     -0.209
_refine_ls_extinction_method     none
_refine_ls_extinction_coef     ?
_refine_ls_abs_structure_details     'Flack (1983), 1373 Friedel pairs'
_refine_ls_abs_structure_Flack     -0.11(7)
loop_
    _atom_type_symbol
    _atom_type_description
    _atom_type_scat_dispersion_real
    _atom_type_scat_dispersion_imag
    _atom_type_scat_source
    'C' 'C' 0.0033 0.0016
                         'International Tables Vol C Tables 4.2.6.8 and 6.1.1.4'
    'H' 'H' 0.0000 0.0000
                         'International Tables Vol C Tables 4.2.6.8 and 6.1.1.4'
    'O' 'O' 0.0106 0.0060
                         'International Tables Vol C Tables 4.2.6.8 and 6.1.1.4'
    'Cl' 'Cl' 0.1484 0.1585
                         'International Tables Vol C Tables 4.2.6.8 and 6.1.1.4'
_computing_data_collection     'APEX2 (Bruker, 2005)'
_computing_cell_refinement     'SAINT (Bruker, 2005)'
_computing_data_reduction     'SAINT (Bruker, 2005)'
_computing_structure_solution     'SHELXS97 (Sheldrick, 2008)'
_computing_structure_refinement     'SHELXL97 (Sheldrick, 2008)'
_computing_molecular_graphics     'ORTEP-3 for Windows (Farrugia, 1997)'
_computing_publication_material     'WinGX (Farrugia, 1999)'
loop_
    _atom_site_type_symbol
    _atom_site_label
    _atom_site_fract_x
    _atom_site_fract_y
    _atom_site_fract_z
    _atom_site_U_iso_or_equiv
    _atom_site_adp_type
    _atom_site_calc_flag
    _atom_site_refinement_flags
    _atom_site_occupancy
    _atom_site_symmetry_multiplicity
    _atom_site_disorder_assembly
    _atom_site_disorder_group
    C C1 -0.12078(19) 0.1716(3) 0.28143(17) 0.0460(5) Uani d . 1 1 . .
    H H1A -0.1945 0.2468 0.2826 0.055 Uiso calc R 1 1 . .
    H H1B -0.0877 0.1149 0.3562 0.055 Uiso calc R 1 1 . .
    C C2 -0.02074(18) 0.3009(3) 0.25507(16) 0.0436(5) Uani d . 1 1 . .
    H H2 0.0531 0.2209 0.2575 0.052 Uiso calc R 1 1 . .
    C C3 -0.06528(19) 0.3826(3) 0.13502(16) 0.0481(5) Uani d . 1 1 . .
    H H3A 0.0022 0.4573 0.1189 0.058 Uiso calc R 1 1 . .
    H H3B -0.1368 0.4666 0.1299 0.058 Uiso calc R 1 1 . .
    C C4 -0.1039(2) 0.2228(3) 0.04658(17) 0.0508(5) Uani d . 1 1 . .
    H H4A -0.0302 0.1463 0.0471 0.061 Uiso calc R 1 1 . .
    H H4B -0.1347 0.2790 -0.0286 0.061 Uiso calc R 1 1 . .
    C C4A -0.20679(16) 0.0933(3) 0.06975(15) 0.0413(4) Uani d . 1 1 . .
    C C5 -0.2281(2) -0.0790(3) -0.01062(18) 0.0519(5) Uani d . 1 1 . .
    H H5A -0.2520 -0.0344 -0.0889 0.062 Uiso calc R 1 1 . .
    H H5B -0.1495 -0.1495 0.0015 0.062 Uiso calc R 1 1 . .
    C C6 -0.3304(2) -0.2119(3) 0.00779(19) 0.0600(6) Uani d . 1 1 . .
    H H6A -0.4126 -0.1619 -0.0326 0.072 Uiso calc R 1 1 . .
    H H6B -0.3210 -0.3363 -0.0239 0.072 Uiso calc R 1 1 . .
    C C7 -0.3245(2) -0.2335(3) 0.13080(19) 0.0555(6) Uani d . 1 1 . .
    H H7 -0.3772 -0.3241 0.1498 0.067 Uiso calc R 1 1 . .
    C C8 -0.25005(18) -0.1339(3) 0.21527(17) 0.0466(5) Uani d . 1 1 . .
    C C8A -0.15912(16) 0.0137(3) 0.19227(16) 0.0407(4) Uani d . 1 1 . .
    H H8A -0.0811 -0.0559 0.1945 0.049 Uiso calc R 1 1 . .
    C C9 0.02262(19) 0.4566(3) 0.34237(17) 0.0480(5) Uani d . 1 1 . .
    C C10 0.12607(19) 0.5813(3) 0.32607(18) 0.0526(5) Uani d . 1 1 . .
    H H10 0.1705 0.5438 0.2747 0.063 Uiso calc R 1 1 . .
    C C11 0.1570(2) 0.7435(3) 0.38210(17) 0.0502(5) Uani d . 1 1 . .
    H H11 0.1146 0.7733 0.4363 0.060 Uiso calc R 1 1 . .
    C C12 0.25209(19) 0.8815(3) 0.36696(17) 0.0458(5) Uani d . 1 1 . .
    C C13 0.3308(2) 0.8509(4) 0.2960(2) 0.0618(6) Uani d . 1 1 . .
    H H13 0.3262 0.7353 0.2575 0.074 Uiso calc R 1 1 . .
    C C14 0.4147(2) 0.9871(4) 0.2817(2) 0.0669(7) Uani d . 1 1 . .
    H H14 0.4662 0.9643 0.2338 0.080 Uiso calc R 1 1 . .
    C C15 0.4221(2) 1.1572(3) 0.33870(19) 0.0570(6) Uani d . 1 1 . .
    C C16 0.3477(2) 1.1907(3) 0.4105(2) 0.0597(6) Uani d . 1 1 . .
    H H16 0.3543 1.3056 0.4499 0.072 Uiso calc R 1 1 . .
    C C17 0.2636(2) 1.0548(3) 0.42400(18) 0.0540(5) Uani d . 1 1 . .
    H H17 0.2131 1.0790 0.4725 0.065 Uiso calc R 1 1 . .
    C C18 -0.2510(2) -0.1670(4) 0.33701(18) 0.0668(6) Uani d . 1 1 . .
    H H18A -0.3116 -0.2645 0.3397 0.100 Uiso calc R 1 1 . .
    H H18B -0.2736 -0.0508 0.3684 0.100 Uiso calc R 1 1 . .
    H H18C -0.1685 -0.2069 0.3807 0.100 Uiso calc R 1 1 . .
    C C19 -0.3293(2) 0.2045(3) 0.05233(19) 0.0544(5) Uani d . 1 1 . .
    H H19A -0.3572 0.2478 -0.0252 0.082 Uiso calc R 1 1 . .
    H H19B -0.3155 0.3124 0.1027 0.082 Uiso calc R 1 1 . .
    H H19C -0.3928 0.1234 0.0685 0.082 Uiso calc R 1 1 . .
    O O -0.02456(15) 0.4817(2) 0.42008(13) 0.0666(5) Uani d . 1 1 . .
    Cl Cl1 0.52589(7) 1.33272(12) 0.31822(6) 0.0916(3) Uani d . 1 1 . .
loop_
    _atom_site_aniso_label
    _atom_site_aniso_U_11
    _atom_site_aniso_U_22
    _atom_site_aniso_U_33
    _atom_site_aniso_U_12
    _atom_site_aniso_U_13
    _atom_site_aniso_U_23
    C1 0.0503(11) 0.0493(11) 0.0398(10) -0.0030(9) 0.0149(9) 0.0080(9)
    C2 0.0450(10) 0.0452(12) 0.0426(10) -0.0024(8) 0.0150(9) -0.0013(9)
    C3 0.0563(12) 0.0474(12) 0.0456(11) -0.0116(9) 0.0222(9) 0.0044(9)
    C4 0.0547(12) 0.0623(14) 0.0407(11) -0.0130(10) 0.0217(10) -0.0005(10)
    C4A 0.0398(9) 0.0441(10) 0.0415(10) -0.0028(8) 0.0135(8) 0.0041(9)
    C5 0.0533(12) 0.0609(13) 0.0450(11) -0.0084(10) 0.0191(9) -0.0081(10)
    C6 0.0604(13) 0.0575(14) 0.0615(14) -0.0153(11) 0.0156(11) -0.0047(11)
    C7 0.0553(13) 0.0488(12) 0.0659(14) -0.0105(10) 0.0223(11) 0.0054(11)
    C8 0.0482(11) 0.0431(11) 0.0505(11) 0.0023(9) 0.0169(9) 0.0100(9)
    C8A 0.0385(9) 0.0427(11) 0.0416(10) 0.0035(8) 0.0122(8) 0.0063(8)
    C9 0.0547(12) 0.0482(11) 0.0429(11) -0.0026(9) 0.0163(9) 0.0002(9)
    C10 0.0555(12) 0.0524(12) 0.0526(12) -0.0058(10) 0.0193(10) -0.0099(10)
    C11 0.0567(12) 0.0539(13) 0.0418(11) 0.0009(10) 0.0163(10) -0.0046(10)
    C12 0.0492(11) 0.0479(12) 0.0399(10) -0.0019(9) 0.0113(9) -0.0046(9)
    C13 0.0684(14) 0.0576(13) 0.0655(14) -0.0105(12) 0.0286(12) -0.0241(12)
    C14 0.0655(14) 0.0746(16) 0.0695(15) -0.0161(13) 0.0337(12) -0.0237(14)
    C15 0.0542(12) 0.0655(14) 0.0520(13) -0.0140(11) 0.0157(10) -0.0074(11)
    C16 0.0713(15) 0.0500(13) 0.0571(13) -0.0074(11) 0.0160(12) -0.0165(11)
    C17 0.0615(13) 0.0556(13) 0.0493(12) -0.0027(11) 0.0225(10) -0.0105(10)
    C18 0.0787(16) 0.0653(14) 0.0586(13) -0.0192(13) 0.0222(12) 0.0195(13)
    C19 0.0495(12) 0.0541(13) 0.0560(13) 0.0075(10) 0.0083(10) 0.0123(10)
    O 0.0877(11) 0.0676(10) 0.0527(9) -0.0183(9) 0.0331(8) -0.0118(8)
    Cl1 0.0968(5) 0.0864(5) 0.0996(5) -0.0428(4) 0.0405(4) -0.0190(4)
_geom_special_details
;
All s.u.'s (except the s.u. in the dihedral angle between two l.s. planes) are
estimated using the full covariance matrix. The cell s.u.'s are taken into
account individually in the estimation of s.u.'s in distances, angles and
torsion angles; correlations between s.u.'s in cell parameters are only used
when they are defined by crystal symmetry. An approximate (isotropic)
treatment of cell s.u.'s is used for estimating s.u.'s involving l.s. planes.
;
loop_
    _geom_bond_atom_site_label_1
    _geom_bond_atom_site_label_2
    _geom_bond_site_symmetry_2
    _geom_bond_distance
    _geom_bond_publ_flag
    C1 C2 . 1.524(2) ?
    C1 C8A . 1.527(3) ?
    C1 H1A . 0.97 ?
    C1 H1B . 0.97 ?
    C2 C9 . 1.508(3) ?
    C2 C3 . 1.523(3) ?
    C2 H2 . 0.98 ?
    C3 C4 . 1.532(3) ?
    C3 H3A . 0.97 ?
    C3 H3B . 0.97 ?
    C4 C4A . 1.534(2) ?
    C4 H4A . 0.97 ?
    C4 H4B . 0.97 ?
    C4A C19 . 1.520(3) ?
    C4A C5 . 1.532(3) ?
    C4A C8A . 1.546(2) ?
    C5 C6 . 1.522(3) ?
    C5 H5A . 0.97 ?
    C5 H5B . 0.97 ?
    C6 C7 . 1.491(3) ?
    C6 H6A . 0.97 ?
    C6 H6B . 0.97 ?
    C7 C8 . 1.326(3) ?
    C7 H7 . 0.93 ?
    C8 C18 . 1.505(3) ?
    C8 C8A . 1.516(3) ?
    C8A H8A . 0.98 ?
    C9 O . 1.209(2) ?
    C9 C10 . 1.489(3) ?
    C10 C11 . 1.322(3) ?
    C10 H10 . 0.93 ?
    C11 C12 . 1.471(3) ?
    C11 H11 . 0.93 ?
    C12 C17 . 1.388(3) ?
    C12 C13 . 1.395(3) ?
    C13 C14 . 1.370(3) ?
    C13 H13 . 0.93 ?
    C14 C15 . 1.371(3) ?
    C14 H14 . 0.93 ?
    C15 C16 . 1.370(3) ?
    C15 Cl1 . 1.740(2) ?
    C16 C17 . 1.367(3) ?
    C16 H16 . 0.93 ?
    C17 H17 . 0.93 ?
    C18 H18A . 0.96 ?
    C18 H18B . 0.96 ?
    C18 H18C . 0.96 ?
    C19 H19A . 0.96 ?
    C19 H19B . 0.96 ?
    C19 H19C . 0.96 ?
loop_
    _geom_angle_atom_site_label_1
    _geom_angle_atom_site_label_2
    _geom_angle_atom_site_label_3
    _geom_angle_site_symmetry_1
    _geom_angle_site_symmetry_3
    _geom_angle
    _geom_angle_publ_flag
    C2 C1 C8A . . 110.86(15) ?
    C2 C1 H1A . . 109.5 ?
    C8A C1 H1A . . 109.5 ?
    C2 C1 H1B . . 109.5 ?
    C8A C1 H1B . . 109.5 ?
    H1A C1 H1B . . 108.1 ?
    C9 C2 C3 . . 111.35(16) ?
    C9 C2 C1 . . 112.90(16) ?
    C3 C2 C1 . . 111.31(15) ?
    C9 C2 H2 . . 107.0 ?
    C3 C2 H2 . . 107.0 ?
    C1 C2 H2 . . 107.0 ?
    C2 C3 C4 . . 110.94(16) ?
    C2 C3 H3A . . 109.5 ?
    C4 C3 H3A . . 109.5 ?
    C2 C3 H3B . . 109.5 ?
    C4 C3 H3B . . 109.5 ?
    H3A C3 H3B . . 108.0 ?
    C3 C4 C4A . . 112.32(15) ?
    C3 C4 H4A . . 109.1 ?
    C4A C4 H4A . . 109.1 ?
    C3 C4 H4B . . 109.1 ?
    C4A C4 H4B . . 109.1 ?
    H4A C4 H4B . . 107.9 ?
    C19 C4A C5 . . 109.79(16) ?
    C19 C4A C4 . . 109.90(17) ?
    C5 C4A C4 . . 109.92(15) ?
    C19 C4A C8A . . 112.03(15) ?
    C5 C4A C8A . . 106.63(16) ?
    C4 C4A C8A . . 108.51(15) ?
    C6 C5 C4A . . 112.23(16) ?
    C6 C5 H5A . . 109.2 ?
    C4A C5 H5A . . 109.2 ?
    C6 C5 H5B . . 109.2 ?
    C4A C5 H5B . . 109.2 ?
    H5A C5 H5B . . 107.9 ?
    C7 C6 C5 . . 112.20(18) ?
    C7 C6 H6A . . 109.2 ?
    C5 C6 H6A . . 109.2 ?
    C7 C6 H6B . . 109.2 ?
    C5 C6 H6B . . 109.2 ?
    H6A C6 H6B . . 107.9 ?
    C8 C7 C6 . . 125.22(19) ?
    C8 C7 H7 . . 117.4 ?
    C6 C7 H7 . . 117.4 ?
    C7 C8 C18 . . 121.11(19) ?
    C7 C8 C8A . . 120.92(18) ?
    C18 C8 C8A . . 117.95(18) ?
    C8 C8A C1 . . 115.52(16) ?
    C8 C8A C4A . . 110.91(15) ?
    C1 C8A C4A . . 112.44(15) ?
    C8 C8A H8A . . 105.7 ?
    C1 C8A H8A . . 105.7 ?
    C4A C8A H8A . . 105.7 ?
    O C9 C10 . . 121.57(19) ?
    O C9 C2 . . 122.51(18) ?
    C10 C9 C2 . . 115.91(18) ?
    C11 C10 C9 . . 122.3(2) ?
    C11 C10 H10 . . 118.8 ?
    C9 C10 H10 . . 118.8 ?
    C10 C11 C12 . . 126.3(2) ?
    C10 C11 H11 . . 116.8 ?
    C12 C11 H11 . . 116.8 ?
    C17 C12 C13 . . 117.22(19) ?
    C17 C12 C11 . . 118.91(19) ?
    C13 C12 C11 . . 123.86(18) ?
    C14 C13 C12 . . 121.5(2) ?
    C14 C13 H13 . . 119.2 ?
    C12 C13 H13 . . 119.2 ?
    C13 C14 C15 . . 119.4(2) ?
    C13 C14 H14 . . 120.3 ?
    C15 C14 H14 . . 120.3 ?
    C16 C15 C14 . . 120.6(2) ?
    C16 C15 Cl1 . . 119.90(18) ?
    C14 C15 Cl1 . . 119.51(18) ?
    C17 C16 C15 . . 119.8(2) ?
    C17 C16 H16 . . 120.1 ?
    C15 C16 H16 . . 120.1 ?
    C16 C17 C12 . . 121.4(2) ?
    C16 C17 H17 . . 119.3 ?
    C12 C17 H17 . . 119.3 ?
    C8 C18 H18A . . 109.5 ?
    C8 C18 H18B . . 109.5 ?
    H18A C18 H18B . . 109.5 ?
    C8 C18 H18C . . 109.5 ?
    H18A C18 H18C . . 109.5 ?
    H18B C18 H18C . . 109.5 ?
    C4A C19 H19A . . 109.5 ?
    C4A C19 H19B . . 109.5 ?
    H19A C19 H19B . . 109.5 ?
    C4A C19 H19C . . 109.5 ?
    H19A C19 H19C . . 109.5 ?
    H19B C19 H19C . . 109.5 ?
data_global
_journal_date_recd_electronic     2011-04-22
_journal_date_accepted     2011-05-04
_journal_name_full     'Acta Crystallographica, Section E'
_journal_year     2011
_journal_volume     67
_journal_issue      6
_journal_page_first     o1358
_journal_page_last     o1358
_journal_paper_category     QO
_journal_coeditor_code     CI5186
_publ_contact_author_name     'Professor Mohamed  Tebbaa'
_publ_contact_author_address
;
Laboratoire de Chimie Bioorganique et Analytique,
URAC 22. B.P. 146, FSTM, Universit\'e Hassan II
Mohammedia-casablanca 20810 Mohammedia, Morocco.
;
_publ_contact_author_email     'mtebbaa@yahoo.com'
_publ_contact_author_fax     '0021224437408'
_publ_contact_author_phone     '0021224434649'
_publ_section_title
;\
3-(4-Chlorophenyl)-1-[(2<i>R</i>,4a<i>R</i>,8a<i>R</i>)-4a,8-dimethyl-1,2,3,4,\
4a,5,6,8a-octahydronaphthalen-2-yl]prop-2-en-1-one
;
loop_
    _publ_author_name
    _publ_author_address
    'Mohamed Tebbaa'
;
Laboratoire de Chimie Bioorganique et Analytique,
URAC 22 BP 146, FSTM, Universit\'e Hassan II
Mohammedia-Casablanca 20810 Mohammedia, Morocco
;
    'Ahmed Benharref'
;
Laboratoire de Chimie Biomoleculaire, Substances Naturelles et R\'eactivit\'e,
URAC16, Universit\'e Cadi Ayyad,
Facult\'e des Sciences Semlalia, BP 2390, Bd My Abdellah,
40000 Marrakech, Morocco
;
    'Moha Berraho'
;
Laboratoire de Chimie Biomoleculaire, Substances Naturelles et R\'eactivit\'e,
URAC16, Universit\'e Cadi Ayyad,
Facult\'e des Sciences Semlalia, BP 2390, Bd My Abdellah,
40000 Marrakech, Morocco
;
    'Daniel Avignant'
;
Universit\'e Blaise Pascal, Laboratoire des Mat\'eriaux Inorganiques
UMR CNRS 6002, 24 Avenue des Landais,
63177 Aubi\`ere, France
;
    'Abdelghani Oudahmane'
;
Universit\'e Blaise Pascal, Laboratoire des Mat\'eriaux Inorganiques
UMR CNRS 6002, 24 Avenue des Landais,
63177 Aubi\`ere, France
;
    'Mohamed Akssira'
;
Laboratoire de Chimie Bioorganique et Analytique,
URAC 22 BP 146, FSTM, Universit\'e Hassan II
Mohammedia-Casablanca 20810 Mohammedia, Morocco
;
