# Supplementary material for: 3-(4-Chloro­phen­yl)-1-[(2R,4aR,8aR)-4a,8-dimethyl-1,2,3,4,4a,5,6,8a-octa­hydro­naphthalen-2-yl]prop-2-en-1-one
Source: Acta Crystallogr Sect E Struct Rep Online. 2011 May 7;67(Pt 6):o1358. doi: 10.1107/S1600536811016886 (PMC3120368; doi:10.1107/S1600536811016886)
Supplement: Supplementary file 2 [file e-67-o1358-Isup2.hkl]

#
# h,k,l, Fc-squared, Fo-squared, sigma(Fo-squared) and status flag
#
data_I
_shelx_title ' REPTM50DEUX_0m in P2(1)'
_shelx_refln_list_code          4
_shelx_F_calc_maximum       96.36
_exptl_crystal_F_000       352.00
_reflns_d_resolution_high  0.8017
 
loop_
 _symmetry_equiv_pos_as_xyz
 'x, y, z'
 '-x, y+1/2, -z'
 
_cell_length_a    10.9869
_cell_length_b     7.0054
_cell_length_c    12.1883
_cell_angle_alpha  90.000
_cell_angle_beta  105.726
_cell_angle_gamma  90.000
 
_shelx_F_squared_multiplier     1.000
 
loop_
 _refln_index_h
 _refln_index_k
 _refln_index_l
 _refln_F_squared_calc
 _refln_F_squared_meas
 _refln_F_squared_sigma
 _refln_observed_status
   5  -6   0       59.52       58.67      2.82 o
   6  -6   0       10.61       10.20      0.75 o
   7  -6   0       12.42       12.96      1.24 o
   8  -6   0        9.69        8.46      1.28 o
   9  -6   0       19.46       19.43      1.86 o
   4  -5   0      154.34      154.25      2.90 o
   5  -5   0       91.73       90.60      2.35 o
   6  -5   0        9.13        9.60      0.82 o
   7  -5   0       27.09       29.16      1.82 o
   8  -5   0       19.57       20.48      1.67 o
   9  -5   0        7.01        7.00      1.35 o
  10  -5   0        1.90        2.59      1.28 o
   3  -4   0      212.25      198.99      3.56 o
   4  -4   0      251.21      262.88      4.77 o
   5  -4   0       44.53       46.95      1.17 o
   6  -4   0      131.58      131.02      2.48 o
   7  -4   0       92.22       87.68      2.55 o
   8  -4   0       26.43       24.61      2.54 o
   9  -4   0        3.12        1.00      1.36 o
  10  -4   0        4.80        4.54      1.73 o
  11  -4   0        1.74        0.80      1.41 o
   2  -3   0       80.60       79.97      1.59 o
   3  -3   0      112.38      102.82      1.66 o
   4  -3   0      118.77      112.24      2.03 o
   5  -3   0       88.77       87.45      2.02 o
   6  -3   0       10.10        9.44      0.66 o
   7  -3   0      166.94      164.08      4.10 o
   8  -3   0       11.32       10.35      0.96 o
   9  -3   0       31.74       35.13      3.45 o
  10  -3   0       15.83       15.17      2.45 o
  11  -3   0        0.40        0.64      1.54 o
  12  -3   0        5.57        2.09      2.00 o
   1  -2   0     1079.08     1088.04     17.70 o
   2  -2   0      173.13      148.34      2.39 o
   3  -2   0      147.09      159.40      3.00 o
   4  -2   0     2065.88     2218.78     42.43 o
   5  -2   0      494.34      520.88      8.87 o
   6  -2   0      139.50      148.07      3.17 o
   7  -2   0       68.16       70.47      2.07 o
   8  -2   0       37.85       34.63      1.49 o
   9  -2   0       69.20       67.65      2.22 o
  10  -2   0       22.48       18.35      2.72 o
  11  -2   0        0.18        2.00      1.63 o
  12  -2   0       13.90       13.26      2.91 o
   2  -1   0     4081.27     3852.06    105.44 o
   3  -1   0     1744.80     1688.40     26.45 o
   4  -1   0      124.99      132.86      2.12 o
   5  -1   0      324.62      333.26      5.78 o
   6  -1   0      168.78      165.12      3.27 o
   7  -1   0       82.84       85.13      2.08 o
   8  -1   0       20.68       20.96      0.99 o
   9  -1   0       20.29       21.07      1.13 o
  10  -1   0       14.60       15.94      1.09 o
  11  -1   0       31.12       39.14      4.00 o
  12  -1   0        0.32       -0.36      1.82 o
  13  -1   0        0.83        1.00      2.00 o
   3   0   0      134.26      135.18      3.24 o
   4   0   0      189.82      180.80      4.33 o
   5   0   0       62.64       55.32      2.06 o
   6   0   0      125.24      128.88      3.76 o
   7   0   0        8.14        8.43      0.89 o
   8   0   0       50.08       46.20      1.91 o
   9   0   0       94.96       93.96      3.09 o
  10   0   0       33.58       39.68      2.02 o
  11   0   0       23.03       22.11      1.69 o
  12   0   0       26.33       25.61      3.45 o
  13   0   0        2.12        2.82      2.27 o
   2   1   0     4101.42     3842.64     60.12 o
   3   1   0     1746.48     1691.06     32.72 o
   4   1   0      119.33      127.93      3.37 o
   5   1   0      334.19      348.43      7.64 o
   6   1   0      166.80      166.38      6.36 o
   7   1   0       83.07       87.82      4.36 o
   8   1   0       19.26       22.68      2.00 o
   9   1   0       19.39       21.92      1.59 o
  10   1   0       15.10       13.52      2.23 o
  11   1   0       30.51       29.94      2.05 o
  12   1   0        0.28        0.91      1.36 o
  13   1   0        0.87       -1.54      1.91 o
   0   2   0     2275.40     2278.96     60.58 o
   1   2   0     1057.61     1076.68     14.90 o
   2   2   0      184.50      159.22      2.65 o
   3   2   0      151.63      164.45      2.53 o
   4   2   0     2088.31     2224.84     43.06 o
   5   2   0      485.05      521.58     15.71 o
   6   2   0      135.47      132.14      5.63 o
   7   2   0       66.86       71.29      3.91 o
   8   2   0       38.19       34.68      1.94 o
   9   2   0       69.62       70.51      2.91 o
  10   2   0       22.91       25.88      1.91 o
  11   2   0        0.15       -0.14      0.98 o
  12   2   0       13.69       13.21      2.13 o
   1   3   0       33.88       35.50      0.96 o
   2   3   0       82.86       84.10      1.33 o
   3   3   0      114.86      104.97      1.84 o
   4   3   0      117.10      107.86      2.95 o
   5   3   0       85.54       86.19      3.81 o
   6   3   0        9.24        9.90      1.45 o
   7   3   0      169.15      170.83      6.81 o
   8   3   0       12.49       11.58      1.32 o
   9   3   0       30.68       33.52      2.14 o
  10   3   0       15.74       15.57      1.67 o
  11   3   0        0.33       -0.09      1.36 o
  12   3   0        5.75        5.36      1.91 o
   0   4   0       49.45       47.79      1.87 o
   1   4   0      230.37      222.54      3.21 o
   2   4   0       29.93       30.12      0.97 o
   3   4   0      213.15      202.79      3.19 o
   4   4   0      252.67      264.64      4.71 o
   5   4   0       44.56       45.61      1.92 o
   6   4   0      129.24      130.96      5.45 o
   7   4   0       92.65       89.96      5.95 o
   8   4   0       26.27       26.68      2.95 o
   9   4   0        2.85        3.91      1.63 o
  10   4   0        5.05        8.36      2.00 o
  11   4   0        1.80        1.09      1.73 o
   1   5   0        2.59        2.69      0.40 o
   2   5   0       37.26       37.42      1.11 o
   3   5   0       24.21       24.65      1.29 o
   4   5   0      150.79      148.83      3.02 o
   5   5   0       91.63       91.42      1.95 o
   6   5   0        9.79        8.26      1.73 o
   7   5   0       27.83       29.88      3.00 o
   8   5   0       20.24       22.71      2.91 o
   9   5   0        6.94        6.90      2.00 o
  10   5   0        2.13        3.27      1.82 o
   0   6   0       52.52       59.30      2.04 o
   1   6   0       55.25       58.25      1.46 o
   2   6   0      162.48      154.70      2.59 o
   3   6   0       14.65       16.63      0.88 o
   4   6   0        4.49        2.90      0.61 o
   5   6   0       60.99       57.85      1.71 o
   6   6   0        9.98        8.06      1.68 o
   7   6   0       12.90       13.36      1.70 o
   8   6   0        9.60        9.35      2.27 o
   9   6   0       19.34       25.25      3.27 o
   1   7   0       21.10       20.25      1.06 o
   2   7   0        6.98        7.35      0.82 o
   3   7   0       13.56       14.91      1.10 o
   4   7   0        6.90        3.52      1.12 o
   5   7   0        1.89        1.19      1.14 o
   6   7   0       14.17       15.94      1.93 o
   7   7   0       17.43       24.33      2.37 o
   0   8   0        7.58        6.18      1.73 o
   1   8   0        1.01        0.97      0.81 o
   2   8   0        4.29        2.52      0.91 o
   3   8   0        3.29        5.93      1.48 o
   4   8   0        5.53        4.13      1.68 o
   5   8   0        0.95        2.73      1.35 o
  -8  -7   1       27.12       31.61      2.27 o
   7  -7   1       33.62       38.51      2.82 o
  -9  -6   1       79.44       98.60      3.66 o
  -8  -6   1        9.10       10.73      1.28 o
  -7  -6   1       15.88       15.52      1.28 o
  -6  -6   1       26.82       28.41      1.32 o
   4  -6   1       30.74       33.97      1.82 o
   5  -6   1        5.44        5.84      0.52 o
   6  -6   1       16.18       16.80      1.36 o
   7  -6   1       13.34       12.89      1.25 o
   8  -6   1        2.33        0.44      0.93 o
   9  -6   1       10.10       10.51      1.54 o
 -11  -5   1       27.02       34.61      2.57 o
 -10  -5   1       13.59       10.62      1.57 o
  -9  -5   1        6.79        7.03      1.91 o
  -8  -5   1        3.23        2.75      1.00 o
  -7  -5   1       17.70       15.94      1.38 o
  -6  -5   1       37.06       36.31      1.41 o
  -5  -5   1      126.16      119.34      2.64 o
  -4  -5   1       51.20       54.52      2.04 o
   3  -5   1      292.27      277.55      8.45 o
   4  -5   1      442.37      437.98      7.46 o
   5  -5   1        9.95       10.30      0.78 o
   6  -5   1       14.05       13.52      0.94 o
   7  -5   1       40.06       36.55      2.06 o
   8  -5   1        7.30        8.68      2.09 o
   9  -5   1        3.32        4.27      1.32 o
  10  -5   1        0.13       -0.95      1.06 o
 -11  -4   1        1.43       -0.38      1.09 o
 -10  -4   1        8.18        6.74      1.34 o
  -9  -4   1       22.27       24.80      1.54 o
  -8  -4   1        5.12        3.91      0.60 o
  -7  -4   1       61.76       60.70      1.64 o
  -6  -4   1       26.55       24.25      0.86 o
  -5  -4   1       41.34       41.62      1.06 o
  -4  -4   1       59.34       61.73      1.25 o
  -3  -4   1       31.45       31.35      0.85 o
   2  -4   1      102.23      103.63      3.36 o
   3  -4   1       75.09       78.47      1.71 o
   4  -4   1      137.57      134.51      3.47 o
   5  -4   1      580.84      558.28     12.01 o
   6  -4   1       56.87       56.40     10.26 o
   7  -4   1       82.29       77.56      4.18 o
   8  -4   1        6.92        5.00      1.63 o
   9  -4   1        9.87        8.90      1.91 o
  10  -4   1        8.26       10.99      2.27 o
  11  -4   1        2.42        1.36      1.73 o
 -12  -3   1        2.46        3.79      1.44 o
 -11  -3   1        4.10        5.31      1.35 o
 -10  -3   1        0.12       -0.09      1.18 o
  -9  -3   1       81.27       78.60      3.31 o
  -8  -3   1       21.73       21.01      1.25 o
  -7  -3   1       40.72       42.67      1.34 o
  -6  -3   1      159.38      169.75      2.78 o
  -5  -3   1       17.67       20.41      1.02 o
  -4  -3   1       26.61       25.37      0.88 o
  -3  -3   1      592.73      600.59      7.66 o
  -2  -3   1     1671.41     1706.91     23.37 o
   1  -3   1       38.01       36.24      1.45 o
   2  -3   1       69.43       68.68      1.79 o
   3  -3   1      173.19      162.72      3.85 o
   4  -3   1       36.37       41.72      1.64 o
   5  -3   1       33.87       37.05      2.36 o
   6  -3   1       34.67       35.78      1.71 o
   7  -3   1      105.00      106.57      5.90 o
   8  -3   1      122.03      119.52      5.90 o
   9  -3   1       33.43       29.97      3.00 o
  10  -3   1       18.54       21.89      2.72 o
  11  -3   1        0.64        1.18      1.63 o
  12  -3   1        0.48        1.36      1.91 o
 -13  -2   1       11.69       10.99      2.82 o
 -12  -2   1        1.92        2.91      1.91 o
 -11  -2   1       27.65       27.97      3.27 o
 -10  -2   1        3.49        4.00      0.93 o
  -9  -2   1       24.49       24.29      2.19 o
  -8  -2   1       11.58       13.50      1.06 o
  -7  -2   1        7.24        7.99      0.76 o
  -6  -2   1      104.10      109.38      3.26 o
  -5  -2   1      830.62      876.15     14.26 o
  -4  -2   1       49.91       60.25      2.17 o
  -3  -2   1      685.48      699.42      9.81 o
  -2  -2   1      330.32      333.69      4.36 o
  -1  -2   1       18.67       17.39      0.47 o
   0  -2   1      283.69      271.34      5.84 o
   1  -2   1      633.07      638.04     10.03 o
   2  -2   1      113.16      113.54      2.09 o
   3  -2   1     1211.39     1142.16     72.38 o
   4  -2   1      244.72      241.35      4.47 o
   5  -2   1      227.72      218.76      4.23 o
   6  -2   1       98.39       95.44      2.39 o
   7  -2   1        9.54        9.57      0.76 o
   8  -2   1       11.34       10.97      1.64 o
   9  -2   1       50.03       51.17      2.06 o
  10  -2   1       54.43       64.94      4.63 o
  11  -2   1       10.60        7.90      2.18 o
  12  -2   1        4.56        4.63      2.36 o
 -13  -1   1        3.98        3.27      2.27 o
 -12  -1   1       15.21       15.08      2.82 o
 -11  -1   1        4.14        5.90      2.09 o
 -10  -1   1       16.55       16.65      1.14 o
  -9  -1   1       10.95        9.95      1.00 o
  -8  -1   1       23.60       22.38      0.97 o
  -7  -1   1       81.25       77.67      2.33 o
  -6  -1   1      201.54      207.68      4.70 o
  -5  -1   1      227.30      237.56      4.28 o
  -4  -1   1      623.23      609.01     14.58 o
  -3  -1   1      384.36      379.22      7.77 o
  -2  -1   1     7637.02     7250.46    112.02 o
   1  -1   1     3873.70     1645.49     44.32 o
   2  -1   1     4507.65     4362.11    120.97 o
   3  -1   1      366.76      374.11      6.28 o
   4  -1   1       16.83       14.95      0.66 o
   5  -1   1       31.83       33.40      1.23 o
   6  -1   1      303.72      295.15      5.45 o
   7  -1   1       14.39       15.82      0.86 o
   8  -1   1        0.63        0.02      0.36 o
   9  -1   1       26.01       24.99      1.01 o
  10  -1   1       27.23       26.45      3.13 o
  11  -1   1        0.76        2.18      1.82 o
  12  -1   1       30.64       37.05      4.18 o
 -13   0   1        0.09       -1.73      1.73 o
 -12   0   1        3.40        7.36      2.36 o
 -11   0   1       41.72       49.73      2.32 o
 -10   0   1       63.17       65.78      2.57 o
  -9   0   1        0.27       -0.80      0.82 o
  -8   0   1        4.53        4.21      0.70 o
  -7   0   1      527.13      541.42     11.06 o
  -6   0   1       31.83       28.66      1.09 o
  -5   0   1      412.18      398.57      6.76 o
  -4   0   1      674.47      655.58     10.50 o
  -3   0   1       72.53       66.17      1.42 o
   2   0   1        0.22        0.54      0.26 o
   3   0   1       30.91       29.34      1.22 o
   4   0   1      209.44      214.38      5.07 o
   5   0   1       56.79       53.95      2.06 o
   6   0   1        5.06        3.87      0.77 o
   7   0   1       12.16        9.81      1.63 o
   8   0   1      245.30      245.12      9.35 o
   9   0   1      117.75      117.94      3.66 o
  10   0   1        0.11        0.34      0.77 o
  11   0   1        0.02        0.19      0.87 o
  12   0   1        2.28       -0.18      1.63 o
 -13   1   1        3.93        0.54      2.18 o
 -12   1   1       15.26       19.69      1.76 o
 -11   1   1        4.23        3.93      1.13 o
 -10   1   1       16.31       16.52      1.50 o
  -9   1   1       10.87        8.89      1.14 o
  -8   1   1       24.86       23.68      1.48 o
  -7   1   1       81.13       75.35      2.57 o
  -6   1   1      201.65      213.21      5.04 o
  -5   1   1      237.81      249.43      4.53 o
  -4   1   1      631.58      607.39      9.86 o
  -3   1   1      365.16      370.64      5.24 o
  -2   1   1     7659.98     6912.10    144.77 o
   1   1   1     3822.22     1776.96     37.01 o
   2   1   1     4506.82     4511.58     69.70 o
   3   1   1      366.59      373.64      7.90 o
   4   1   1       18.56       15.36      0.99 o
   5   1   1       30.95       31.88      1.61 o
   6   1   1      304.95      299.07      9.99 o
   7   1   1       14.45       17.80      2.00 o
   8   1   1        0.70        0.27      1.00 o
   9   1   1       26.15       30.24      3.00 o
  10   1   1       26.85       24.19      2.82 o
  11   1   1        0.69        0.32      0.99 o
  12   1   1       30.76       37.78      4.18 o
 -12   2   1        2.04        1.27      1.04 o
 -11   2   1       27.00       31.11      2.18 o
 -10   2   1        3.89        3.89      1.09 o
  -9   2   1       25.52       25.76      1.74 o
  -8   2   1       10.70       10.82      1.18 o
  -7   2   1        8.01       10.34      1.09 o
  -6   2   1      101.50      102.08      3.14 o
  -5   2   1      830.98      864.31     17.08 o
  -4   2   1       48.27       53.17      1.59 o
  -3   2   1      685.78      695.68     11.18 o
  -2   2   1      332.47      337.89      4.35 o
  -1   2   1       18.74       17.28      0.40 o
   0   2   1      290.29      283.64      3.64 o
   1   2   1      628.55      640.62      7.24 o
   2   2   1      112.89      113.23      1.85 o
   3   2   1     1196.41     1234.07     19.01 o
   4   2   1      251.69      245.42      7.08 o
   5   2   1      230.11      219.24      7.63 o
   6   2   1       99.68      100.54      4.54 o
   7   2   1        9.48        6.36      1.45 o
   8   2   1       10.54        9.90      1.82 o
   9   2   1       49.06       58.67      4.09 o
  10   2   1       55.58       60.66      4.54 o
  11   2   1       10.26        7.71      1.50 o
  12   2   1        4.71        4.97      2.36 o
 -12   3   1        2.58        3.18      1.73 o
 -11   3   1        4.28        5.09      1.73 o
 -10   3   1        0.15       -0.81      0.81 o
  -9   3   1       81.31       81.24      3.26 o
  -8   3   1       21.17       17.34      1.68 o
  -7   3   1       38.76       39.55      2.41 o
  -6   3   1      162.07      170.00      4.56 o
  -5   3   1       16.77       18.84      1.25 o
  -4   3   1       26.47       25.06      0.83 o
  -3   3   1      593.35      599.98      7.62 o
  -2   3   1     1673.21     1711.01     20.61 o
  -1   3   1      592.88      568.86      6.53 o
   0   3   1       44.70       47.83      1.07 o
   1   3   1       37.34       35.80      0.80 o
   2   3   1       71.11       70.35      1.11 o
   3   3   1      171.32      161.52      3.00 o
   4   3   1       36.74       43.70      1.67 o
   5   3   1       32.67       33.97      2.36 o
   6   3   1       34.36       38.42      2.63 o
   7   3   1      105.61      108.44      5.18 o
   8   3   1      123.89      121.43      5.81 o
   9   3   1       32.63       24.70      2.72 o
  10   3   1       17.99       16.24      1.76 o
  11   3   1        0.65        0.64      1.45 o
  12   3   1        0.45        1.63      1.63 o
 -11   4   1        1.46        3.91      1.82 o
 -10   4   1        8.59        8.45      2.00 o
  -9   4   1       22.87       26.70      2.82 o
  -8   4   1        4.91        5.09      1.09 o
  -7   4   1       61.05       57.09      2.57 o
  -6   4   1       25.65       22.87      2.23 o
  -5   4   1       40.77       41.14      1.19 o
  -4   4   1       61.04       62.37      1.46 o
  -3   4   1       30.84       30.95      1.13 o
  -2   4   1      173.08      161.11      2.78 o
  -1   4   1      159.74      157.06      2.32 o
   0   4   1       20.16       18.71      0.64 o
   1   4   1      133.10      124.34      1.67 o
   2   4   1       98.19       92.86      1.50 o
   3   4   1       74.17       74.35      1.62 o
   4   4   1      135.40      133.82      3.07 o
   5   4   1      584.93      582.35     12.04 o
   6   4   1       58.02       58.49      3.36 o
   7   4   1       79.83       71.93      4.09 o
   9   4   1        9.35        7.99      1.91 o
  10   4   1        8.58       10.35      2.18 o
  11   4   1        2.51        5.27      2.00 o
 -10   5   1       13.42       14.26      2.63 o
  -9   5   1        6.86        5.36      1.82 o
  -8   5   1        2.91        2.82      1.63 o
  -7   5   1       16.60       16.98      2.27 o
  -6   5   1       36.61       36.06      3.00 o
  -5   5   1      130.10      125.58      2.44 o
  -4   5   1       48.47       49.27      1.42 o
  -3   5   1      157.47      146.17      2.57 o
  -2   5   1      167.25      160.77      2.89 o
  -1   5   1       62.08       64.01      1.74 o
   0   5   1       14.74       16.11      0.78 o
   1   5   1       71.30       75.18      1.65 o
   2   5   1      139.42      145.65      2.53 o
   3   5   1      296.49      281.88      4.17 o
   4   5   1      437.49      442.55      6.68 o
   5   5   1        9.54        9.92      1.22 o
   6   5   1       14.40       12.08      2.00 o
   7   5   1       40.23       39.60      3.27 o
   8   5   1        7.75        8.57      2.41 o
   9   5   1        3.51        3.97      2.41 o
  10   5   1        0.11       -1.27      1.27 o
  -9   6   1       79.93       89.82      5.90 o
  -8   6   1        8.69        8.90      2.18 o
  -7   6   1       15.08       16.08      2.45 o
  -6   6   1       27.38       24.79      2.82 o
  -5   6   1        5.50        4.86      0.73 o
  -4   6   1        0.52        1.13      0.59 o
  -3   6   1        5.08        4.73      0.61 o
  -2   6   1       89.01       95.26      1.92 o
  -1   6   1       35.80       36.71      1.18 o
   0   6   1       54.03       51.61      1.34 o
   1   6   1       42.36       40.18      1.44 o
   2   6   1      152.76      152.26      2.76 o
   3   6   1        1.69        1.82      0.54 o
   4   6   1       31.47       34.38      1.36 o
   5   6   1        5.97        5.71      1.05 o
   6   6   1       16.47       15.97      1.39 o
   7   6   1       13.26       12.82      3.18 o
   8   6   1        2.43        0.64      1.73 o
   9   6   1        9.98       11.17      2.63 o
  -8   7   1       26.52       24.61      3.36 o
  -7   7   1       24.05       30.79      3.63 o
  -6   7   1       13.05       12.99      2.45 o
  -5   7   1       15.69       17.89      2.54 o
  -4   7   1       19.43       17.65      2.04 o
  -3   7   1       12.36       12.47      1.14 o
  -2   7   1        0.08        0.56      0.53 o
  -1   7   1       13.87       15.18      1.01 o
   0   7   1       81.11       80.11      2.00 o
   1   7   1       39.33       43.43      1.44 o
   2   7   1       24.26       26.12      1.37 o
   3   7   1        6.67        6.46      0.86 o
   4   7   1        1.45        0.58      0.87 o
   5   7   1        4.73        5.30      1.11 o
   6   7   1        9.04        7.72      2.45 o
   7   7   1       33.71       38.19      4.81 o
  -5   8   1        5.09        6.10      1.57 o
  -4   8   1        5.93        5.15      1.77 o
  -3   8   1        3.21        2.43      1.74 o
  -2   8   1        0.21       -0.53      0.86 o
  -1   8   1        0.86       -0.15      0.89 o
   0   8   1        4.05        4.67      1.22 o
   1   8   1        1.23        0.48      0.81 o
   2   8   1        8.57        9.40      1.19 o
   3   8   1       11.80        9.73      2.45 o
   4   8   1        6.39        8.35      1.63 o
  -8  -7   2        6.37        8.90      1.45 o
   5  -7   2        0.74        0.45      0.73 o
   6  -7   2        5.42        6.99      1.36 o
   7  -7   2        0.73       -0.69      0.69 o
  -9  -6   2        1.82        1.95      1.09 o
  -8  -6   2       10.63        9.45      1.73 o
  -7  -6   2       11.55       12.08      1.63 o
  -6  -6   2        7.29        8.35      1.41 o
  -5  -6   2       11.47        9.68      1.18 o
   4  -6   2        5.51        7.08      1.09 o
   5  -6   2       17.89       17.85      0.88 o
   6  -6   2       14.47       14.34      1.20 o
   7  -6   2        2.46        0.74      0.83 o
   8  -6   2        4.29        4.50      1.19 o
 -11  -5   2       10.92       10.77      1.86 o
 -10  -5   2        5.86        7.39      1.54 o
  -9  -5   2        0.03       -0.03      0.78 o
  -8  -5   2       16.41       15.97      1.28 o
  -7  -5   2       26.65       28.73      1.53 o
  -6  -5   2        8.43        9.02      0.62 o
  -5  -5   2       30.83       30.43      1.05 o
  -4  -5   2       54.41       56.08      1.33 o
   2  -5   2      150.00      146.13      4.63 o
   3  -5   2      449.13      441.36      7.43 o
   4  -5   2       68.13       66.73      2.14 o
   5  -5   2       19.95       17.19      1.18 o
   6  -5   2       18.62       21.89      2.18 o
   7  -5   2        9.82       10.99      1.82 o
   8  -5   2       14.49       14.08      2.18 o
   9  -5   2        2.74        2.00      1.63 o
  10  -5   2       11.01       12.35      2.45 o
 -12  -4   2        5.65        3.85      1.41 o
 -11  -4   2        2.69        3.28      1.54 o
 -10  -4   2        0.52        0.16      0.96 o
  -9  -4   2        0.97        0.55      0.73 o
  -8  -4   2       34.02       38.67      1.41 o
  -7  -4   2       67.43       69.92      1.84 o
  -6  -4   2       89.19       83.11      2.10 o
  -5  -4   2       63.69       58.54      1.33 o
  -4  -4   2      113.42      120.98      2.30 o
  -3  -4   2       91.80       97.48      1.87 o
  -2  -4   2      161.60      168.39      2.76 o
   0  -4   2      227.79      214.47      4.46 o
   1  -4   2        4.67        5.27      0.64 o
   2  -4   2       14.70       15.84      1.27 o
   3  -4   2       99.53       96.15      2.60 o
   4  -4   2       12.38       12.50      0.99 o
   5  -4   2      466.99      474.99     10.24 o
   6  -4   2       31.80       31.79      2.63 o
   7  -4   2        8.08        8.08      1.63 o
   8  -4   2       15.03       12.90      2.09 o
   9  -4   2        9.68       12.99      2.27 o
  10  -4   2        5.92        8.54      2.09 o
  11  -4   2        0.03        0.27      1.63 o
 -12  -3   2        1.17        0.34      1.22 o
 -11  -3   2        3.49        7.26      1.44 o
 -10  -3   2        6.24        4.92      0.93 o
  -9  -3   2       25.70       24.45      1.18 o
  -8  -3   2        8.96        9.28      0.70 o
  -7  -3   2      141.50      149.95      2.64 o
  -6  -3   2       11.98       13.48      0.68 o
  -5  -3   2       87.50       93.66      1.96 o
  -4  -3   2      103.57      114.93      1.95 o
  -3  -3   2       27.11       26.44      0.85 o
  -2  -3   2      241.33      267.44      4.16 o
  -1  -3   2      368.04      354.05      5.26 o
   0  -3   2      199.87      224.11      3.41 o
   1  -3   2      695.31      699.82     11.07 o
   2  -3   2       36.89       32.47      0.99 o
   3  -3   2      424.17      411.00      6.81 o
   4  -3   2       11.02        8.98      1.50 o
   5  -3   2       81.85       91.82      4.18 o
   6  -3   2       52.02       58.46      2.44 o
   7  -3   2      301.88      291.03      5.66 o
   8  -3   2       17.38       17.24      1.24 o
   9  -3   2        5.90        5.00      1.73 o
  10  -3   2        4.56        7.08      1.91 o
  11  -3   2        3.18        0.00      1.45 o
 -13  -2   2        1.36        2.79      1.51 o
 -12  -2   2       12.67       14.53      2.02 o
 -11  -2   2        3.37        3.22      1.25 o
 -10  -2   2        9.30        9.38      1.05 o
  -9  -2   2       15.95       16.15      1.28 o
  -8  -2   2       18.60       18.48      1.04 o
  -7  -2   2       86.35       87.18      2.07 o
  -6  -2   2      105.20       97.74      2.13 o
  -5  -2   2       73.68       69.78      1.78 o
  -4  -2   2     4055.02     4292.72     57.78 o
  -3  -2   2       17.56       18.57      1.14 o
  -2  -2   2      173.96      158.05      2.44 o
  -1  -2   2      846.79      824.06     10.30 o
   0  -2   2      670.30      642.80      8.09 o
   1  -2   2       17.86       17.23      0.58 o
   2  -2   2      297.82      304.83      6.10 o
   3  -2   2       87.51       93.74      2.31 o
   4  -2   2       62.18       65.14      1.29 o
   5  -2   2      293.30      306.87      6.32 o
   6  -2   2       58.60       60.40      3.27 o
   7  -2   2       20.38       23.15      1.64 o
   8  -2   2       24.33       29.31      3.91 o
   9  -2   2        9.49        9.63      2.00 o
  10  -2   2        5.88        7.36      2.18 o
  11  -2   2       19.85       24.16      3.27 o
  12  -2   2        6.54        5.36      2.18 o
 -13  -1   2        0.65       -1.39      1.50 o
 -12  -1   2       17.80       20.53      3.00 o
 -11  -1   2        8.71        6.81      2.09 o
 -10  -1   2       29.83       22.89      2.82 o
  -9  -1   2       81.74       89.37      5.09 o
  -8  -1   2       53.19       48.69      2.41 o
  -7  -1   2      122.07      129.09      4.50 o
  -6  -1   2      681.84      694.75     14.55 o
  -5  -1   2      154.08      169.48      3.48 o
  -4  -1   2       83.39       91.61      1.79 o
  -3  -1   2      244.48      251.69      3.82 o
  -2  -1   2      442.18      440.00      7.17 o
  -1  -1   2     1405.52     1376.51     24.15 o
   0  -1   2       54.69       47.87      2.44 o
   1  -1   2     2563.83     2473.79     38.60 o
   2  -1   2     3680.54     3612.92     57.44 o
   3  -1   2      181.26      179.90      4.24 o
   4  -1   2      157.10      164.57      4.40 o
   5  -1   2        1.73        2.65      1.36 o
   6  -1   2      222.29      228.23      5.91 o
   7  -1   2       71.75       77.31      3.02 o
   8  -1   2       53.73       50.50      3.63 o
   9  -1   2       36.79       30.06      3.18 o
  10  -1   2        0.18        0.22      0.72 o
  11  -1   2        4.90        3.91      2.00 o
  12  -1   2        0.57        0.45      1.63 o
 -13   0   2        1.52        5.09      2.27 o
 -12   0   2        2.92        1.82      1.73 o
 -11   0   2       62.79       63.26      2.63 o
 -10   0   2       10.77        9.81      1.10 o
  -9   0   2       80.11       71.69      2.58 o
  -8   0   2       87.62       87.06      2.72 o
  -7   0   2       89.99       92.98      2.73 o
  -6   0   2       18.68       18.91      0.89 o
  -5   0   2      550.53      561.81      9.22 o
  -4   0   2      527.74      525.53      7.27 o
  -3   0   2      375.01      365.15      4.63 o
  -2   0   2     1757.46     1540.16     21.07 o
   1   0   2     6018.40     5571.61     76.17 o
   2   0   2     1064.27     1022.11     16.45 o
   3   0   2      692.08      695.81     14.13 o
   4   0   2       29.22       30.51      1.48 o
   5   0   2      158.94      161.04      4.33 o
   6   0   2       16.17       17.98      1.38 o
   7   0   2      118.58      115.89      5.45 o
   8   0   2        1.99        1.91      1.36 o
   9   0   2        3.47        3.63      1.82 o
  10   0   2       31.83       35.87      3.72 o
  11   0   2       25.02       29.15      3.54 o
  12   0   2        0.18        2.00      1.91 o
 -13   1   2        0.71       -1.73      1.73 o
 -12   1   2       18.19       16.22      1.70 o
 -11   1   2        8.63       11.55      2.68 o
 -10   1   2       29.10       28.62      1.86 o
  -9   1   2       80.50       87.64      3.08 o
  -8   1   2       54.34       49.73      5.22 o
  -7   1   2      122.60      129.12      3.59 o
  -6   1   2      678.91      693.76     13.85 o
  -5   1   2      153.76      161.83      2.70 o
  -4   1   2       81.40       92.12      1.64 o
  -3   1   2      249.10      253.89      3.83 o
  -2   1   2      435.90      443.73      5.60 o
  -1   1   2     1382.11     1179.11     63.63 o
   0   1   2       60.74       47.54      2.04 o
   1   1   2     2530.14     2470.63     30.08 o
   2   1   2     3705.29     3678.97     49.27 o
   3   1   2      190.45      186.19      2.87 o
   4   1   2      162.39      169.81      3.37 o
   5   1   2        2.29        2.45      1.00 o
   6   1   2      225.40      234.23      8.45 o
   7   1   2       70.90       69.66      4.09 o
   8   1   2       54.89       52.31      3.63 o
   9   1   2       35.84       34.82      1.52 o
  10   1   2        0.23        0.73      1.45 o
  11   1   2        4.90        3.45      1.18 o
  12   1   2        0.57        2.27      2.09 o
 -13   2   2        1.42       -0.54      1.45 o
 -12   2   2       12.89       13.81      2.63 o
 -11   2   2        3.26        1.67      1.06 o
 -10   2   2        8.72        7.24      1.20 o
  -9   2   2       15.41       13.08      1.33 o
  -8   2   2       18.32       17.62      1.40 o
  -7   2   2       89.47       85.38      2.84 o
  -6   2   2      108.18       99.29      3.02 o
  -5   2   2       71.18       66.94      1.49 o
  -4   2   2     4041.30     4274.66     65.23 o
  -3   2   2       16.68       16.19      0.76 o
  -2   2   2      183.96      171.79      2.36 o
  -1   2   2      864.96      855.76     10.30 o
   0   2   2      680.16      665.04      8.10 o
   1   2   2       19.47       18.92      0.58 o
   2   2   2      291.73      300.08      4.60 o
   3   2   2       87.11       95.35      2.43 o
   4   2   2       61.06       64.06      1.61 o
   5   2   2      293.18      307.35      6.89 o
   6   2   2       58.46       58.40      3.45 o
   7   2   2       20.18       19.71      2.18 o
   8   2   2       25.13       26.52      2.72 o
   9   2   2        9.14       11.31      1.07 o
  10   2   2        5.72        6.81      2.18 o
  11   2   2       19.91       20.96      1.99 o
  12   2   2        6.36        8.17      2.09 o
 -12   3   2        1.22        1.45      1.63 o
 -11   3   2        3.62        4.63      1.63 o
 -10   3   2        5.85        4.12      1.91 o
  -9   3   2       25.49       22.90      1.73 o
  -8   3   2        8.73        9.80      1.19 o
  -7   3   2      143.34      147.78      4.30 o
  -6   3   2       11.50       13.08      1.19 o
  -5   3   2       86.01       93.49      2.89 o
  -4   3   2      102.77      115.20      3.17 o
  -3   3   2       26.86       26.38      0.70 o
  -2   3   2      247.76      272.92      3.38 o
  -1   3   2      360.66      355.71      4.67 o
   0   3   2      194.69      220.71      3.36 o
   1   3   2      699.00      697.90      8.73 o
   2   3   2       37.45       32.55      0.77 o
   3   3   2      426.48      406.13      6.40 o
   4   3   2       12.93       10.36      1.27 o
   5   3   2       79.91       86.12      2.19 o
   6   3   2       54.90       55.10      2.27 o
   7   3   2      298.37      294.76      7.11 o
   8   3   2       18.23       18.74      1.68 o
   9   3   2        6.18        7.17      1.09 o
  11   3   2        3.10        4.72      1.73 o
 -12   4   2        5.59        9.99      2.27 o
 -11   4   2        2.82        3.36      1.73 o
 -10   4   2        0.62        2.54      1.54 o
  -9   4   2        0.96        0.54      1.27 o
  -8   4   2       33.73       38.60      2.21 o
  -7   4   2       67.91       70.86      3.31 o
  -6   4   2       90.87       84.86      3.22 o
  -5   4   2       62.38       61.75      2.30 o
  -4   4   2      113.34      117.16      2.68 o
  -3   4   2       88.59       92.77      1.98 o
  -2   4   2      158.68      164.49      2.90 o
  -1   4   2        8.87        8.23      0.37 o
   0   4   2      228.72      218.31      3.54 o
   1   4   2        4.89        5.39      0.36 o
   2   4   2       15.71       15.43      0.66 o
   3   4   2      101.55       96.26      2.13 o
   4   4   2       11.67       11.92      0.80 o
   5   4   2      464.80      460.57      8.32 o
   6   4   2       32.26       27.16      1.73 o
   7   4   2        8.63        8.80      1.19 o
   8   4   2       14.36       12.90      1.91 o
   9   4   2       10.02       14.44      2.00 o
  11   4   2        0.02        1.18      1.63 o
 -11   5   2       11.15       10.08      2.54 o
 -10   5   2        5.62        8.81      2.09 o
  -9   5   2        0.01        0.64      1.36 o
  -8   5   2       16.71       14.08      2.36 o
  -7   5   2       27.57       28.25      2.91 o
  -6   5   2        8.49       10.04      0.75 o
  -5   5   2       29.97       28.87      1.06 o
  -4   5   2       53.65       53.99      1.53 o
  -3   5   2      135.42      131.88      2.61 o
  -2   5   2       38.49       43.93      1.96 o
  -1   5   2       78.24       80.64      2.29 o
   0   5   2       55.76       53.89      1.61 o
   1   5   2       15.18       14.43      0.71 o
   2   5   2      147.01      144.04      2.19 o
   3   5   2      452.74      452.56      6.94 o
   4   5   2       66.08       64.98      1.86 o
   5   5   2       18.48       14.23      1.21 o
   6   5   2       18.03       20.28      1.55 o
   7   5   2        9.96       10.33      1.41 o
   8   5   2       14.82       18.69      3.50 o
   9   5   2        2.54        0.36      1.82 o
  10   5   2       11.33       13.08      2.54 o
  -9   6   2        1.75       -0.64      1.63 o
  -8   6   2       10.54       11.35      2.27 o
  -7   6   2       12.24        6.45      2.09 o
  -6   6   2        7.27        8.81      1.91 o
  -5   6   2       11.23       10.55      1.18 o
  -4   6   2       11.99       10.97      1.02 o
  -3   6   2       36.29       39.55      1.41 o
  -2   6   2       51.74       48.30      1.88 o
  -1   6   2       80.04       75.89      1.86 o
   0   6   2      113.40      118.56      2.41 o
   1   6   2       64.95       65.33      1.70 o
   2   6   2       30.99       31.10      1.06 o
   3   6   2       28.30       30.41      1.34 o
   4   6   2        5.14        5.86      0.96 o
   5   6   2       18.25       17.96      1.72 o
   6   6   2       14.86       13.52      2.44 o
   7   6   2        2.59        2.47      1.25 o
   8   6   2        4.24        4.27      2.18 o
  -8   7   2        6.09       11.72      2.63 o
  -7   7   2        2.76        4.27      2.00 o
  -6   7   2        5.67        5.27      1.91 o
  -5   7   2        1.14        2.00      1.45 o
  -4   7   2        3.83        3.56      1.14 o
  -3   7   2        0.05        0.73      0.68 o
  -2   7   2       13.69       13.61      1.02 o
  -1   7   2       40.50       41.25      1.56 o
   0   7   2       66.01       60.28      1.89 o
   1   7   2        8.48        6.16      1.03 o
   2   7   2       13.23       15.63      1.29 o
   3   7   2       17.86       20.39      1.36 o
   4   7   2       21.73       22.53      2.09 o
   5   7   2        0.73        1.19      1.19 o
   6   7   2        5.56        5.55      1.19 o
   7   7   2        0.71       -0.73      1.63 o
  -5   8   2        8.41        6.88      1.55 o
  -4   8   2        5.61        7.93      1.54 o
  -3   8   2        0.48       -0.32      0.80 o
  -2   8   2        5.07        5.31      1.25 o
  -1   8   2        5.29        5.01      1.18 o
   0   8   2        2.02        1.51      0.89 o
   1   8   2       27.29       34.64      1.87 o
   2   8   2       24.59       26.65      3.78 o
   3   8   2        0.50        0.83      1.25 o
   4   8   2        4.80        5.84      1.82 o
  -8  -7   3       10.91       11.99      1.63 o
  -7  -7   3        7.03        7.99      1.09 o
   5  -7   3        2.46        1.82      1.00 o
   6  -7   3        7.95        7.81      1.54 o
  -9  -6   3        1.11        1.09      1.45 o
  -8  -6   3       25.33       29.97      2.63 o
  -7  -6   3       21.43       26.43      2.27 o
  -6  -6   3        5.16        4.45      1.09 o
  -5  -6   3       36.38       33.61      1.25 o
   3  -6   3       15.00       15.35      1.36 o
   4  -6   3        7.61        9.88      0.70 o
   5  -6   3       14.74       15.03      1.11 o
   6  -6   3        5.91        6.63      1.45 o
   7  -6   3        3.13        1.54      1.36 o
   8  -6   3        3.80        1.54      1.54 o
 -11  -5   3        1.41        0.50      1.22 o
 -10  -5   3       11.28        9.91      1.54 o
  -9  -5   3       20.32       16.91      2.63 o
  -8  -5   3       47.29       46.98      2.38 o
  -7  -5   3       39.95       49.51      2.12 o
  -6  -5   3       23.02       23.45      1.07 o
  -5  -5   3       61.61       59.03      1.90 o
  -4  -5   3       44.25       45.66      1.30 o
  -3  -5   3        0.49        0.31      0.33 o
  -2  -5   3       27.14       29.06      1.27 o
   0  -5   3        8.90        7.63      0.45 o
   1  -5   3        2.15        1.73      0.64 o
   2  -5   3       12.44        9.99      1.18 o
   3  -5   3      199.94      195.17      4.58 o
   4  -5   3       83.97       78.98      5.63 o
   5  -5   3        5.46        7.77      0.96 o
   6  -5   3        4.27        5.09      1.45 o
   7  -5   3        9.11        8.63      1.82 o
   8  -5   3        0.74        1.27      1.45 o
   9  -5   3       20.21       18.53      2.72 o
 -12  -4   3        2.89        2.18      1.41 o
 -11  -4   3        4.20        2.76      1.25 o
 -10  -4   3       15.42       17.48      2.02 o
  -9  -4   3        4.39        3.21      0.93 o
  -8  -4   3       20.25       20.98      1.10 o
  -7  -4   3       20.81       18.63      1.01 o
  -6  -4   3        4.25        3.88      0.52 o
  -5  -4   3        6.63        7.98      0.64 o
  -4  -4   3      101.28      104.03      2.81 o
  -3  -4   3       68.23       68.63      1.57 o
  -2  -4   3      104.41      112.11      2.09 o
  -1  -4   3      127.20      128.16      2.34 o
   0  -4   3       73.75       80.46      1.98 o
   1  -4   3      125.83      135.20      2.66 o
   2  -4   3       38.75       38.83      1.38 o
   3  -4   3      108.77      108.33      2.37 o
   4  -4   3        0.25       -0.54      0.54 o
   5  -4   3      181.51      182.80      7.90 o
   6  -4   3       42.07       41.69      3.09 o
   7  -4   3       15.35       13.80      2.09 o
   8  -4   3       15.87       15.26      2.27 o
   9  -4   3        3.75        4.63      1.82 o
  10  -4   3        1.88        2.82      1.73 o
 -12  -3   3        1.62        0.39      1.22 o
 -11  -3   3        7.23        6.36      1.41 o
 -10  -3   3        3.03        1.98      0.78 o
  -9  -3   3        9.27        8.38      0.83 o
  -8  -3   3       14.99       16.93      1.08 o
  -7  -3   3       47.43       47.87      1.33 o
  -6  -3   3      165.66      167.36      2.82 o
  -5  -3   3       53.63       46.31      1.32 o
  -4  -3   3      194.72      198.94      3.88 o
  -3  -3   3      118.36      134.29      2.45 o
  -2  -3   3      931.43      986.95     12.25 o
  -1  -3   3       88.72       91.48      1.61 o
   0  -3   3      955.48     1025.33     12.66 o
   1  -3   3      183.08      189.35      3.10 o
   2  -3   3        0.57        0.36      0.31 o
   3  -3   3       90.50       79.53      4.46 o
   4  -3   3       34.78       33.64      2.86 o
   5  -3   3      304.36      308.30      5.55 o
   6  -3   3       13.55       13.73      0.84 o
   7  -3   3       45.28       47.32      1.50 o
   8  -3   3        6.34        6.69      0.81 o
   9  -3   3       15.29       15.62      2.36 o
  10  -3   3        0.04       -1.18      1.18 o
  11  -3   3        1.86        0.82      1.73 o
 -13  -2   3        7.37        8.20      3.13 o
 -12  -2   3        7.83        4.72      1.54 o
 -11  -2   3       32.09       37.49      1.92 o
 -10  -2   3        4.28        5.39      0.89 o
  -9  -2   3       11.82       12.80      1.21 o
  -8  -2   3       22.10       21.31      1.35 o
  -7  -2   3       65.43       61.56      2.06 o
  -6  -2   3      371.62      431.99      7.88 o
  -5  -2   3      114.74      130.06      2.48 o
  -4  -2   3      649.55      685.68      8.01 o
  -3  -2   3      231.33      248.12      3.94 o
  -2  -2   3       41.59       43.48      1.05 o
  -1  -2   3      474.25      455.12      5.87 o
   0  -2   3      905.13      935.64     11.50 o
   1  -2   3      612.56      632.76      8.91 o
   2  -2   3       73.51       83.43      2.36 o
   3  -2   3      499.31      507.97      7.04 o
   4  -2   3      686.28      703.74     13.71 o
   5  -2   3      156.02      163.50      3.45 o
   6  -2   3        5.57        5.50      0.68 o
   7  -2   3       10.55        9.98      1.01 o
   8  -2   3       46.60       48.31      2.16 o
   9  -2   3        8.71        7.51      1.13 o
  10  -2   3       12.03       15.35      2.63 o
  11  -2   3        1.98        2.82      2.00 o
 -13  -1   3       12.52        7.60      2.23 o
 -12  -1   3        0.39        0.82      1.22 o
 -11  -1   3       47.00       47.06      2.92 o
 -10  -1   3       34.48       35.83      2.59 o
  -9  -1   3      101.61      104.92      3.85 o
  -8  -1   3      131.17      125.86      3.59 o
  -7  -1   3      116.96      114.21      3.01 o
  -6  -1   3      562.40      561.27      9.84 o
  -5  -1   3       74.20       70.57      1.64 o
  -4  -1   3      456.92      458.72      6.69 o
  -3  -1   3      970.87      955.59     11.80 o
  -2  -1   3      125.93      117.69      2.02 o
  -1  -1   3       96.36       95.57      1.95 o
   0  -1   3      146.68      158.83      2.99 o
   1  -1   3     1004.01     1008.39     12.62 o
   2  -1   3     1673.51     1633.83     22.42 o
   3  -1   3       67.07       67.08      2.50 o
   4  -1   3       39.72       41.90      1.92 o
   5  -1   3       20.75       18.29      1.38 o
   6  -1   3       70.63       68.62      2.52 o
   7  -1   3       89.59       86.67      3.03 o
   8  -1   3       10.27       10.89      1.22 o
   9  -1   3        2.33        1.58      0.92 o
  10  -1   3        5.06        4.65      1.23 o
  11  -1   3        3.44        2.51      1.24 o
  12  -1   3        2.09        2.63      2.27 o
 -13   0   3        1.40        1.09      1.45 o
 -12   0   3        1.81        1.07      1.95 o
 -11   0   3       32.58       28.55      1.60 o
 -10   0   3       17.25       26.19      2.52 o
  -9   0   3      615.57      631.72     17.24 o
  -8   0   3      174.97      164.39      4.82 o
  -7   0   3       54.77       52.68      2.83 o
  -6   0   3       47.12       46.21      1.09 o
  -5   0   3       10.80        9.44      0.48 o
  -4   0   3       36.32       35.53      0.97 o
  -3   0   3     1232.15     1290.34     17.45 o
  -2   0   3      345.01      320.75      6.81 o
  -1   0   3      394.99      402.90      5.88 o
   0   0   3     9285.59     8932.92    121.85 o
   1   0   3      924.58      918.36     12.87 o
   2   0   3       10.98       11.05      0.55 o
   3   0   3       13.75       18.86      0.90 o
   4   0   3      278.20      294.51      7.28 o
   5   0   3       61.75       68.71      2.02 o
   6   0   3       53.42       53.40      3.36 o
   7   0   3       62.29       57.67      3.72 o
   8   0   3        0.02       -1.00      1.00 o
   9   0   3        4.15        4.00      1.63 o
  10   0   3       11.61       12.95      2.77 o
  11   0   3        0.44       -0.39      0.99 o
  12   0   3        1.22        0.80      1.29 o
 -13   1   3       12.66       10.22      2.54 o
 -12   1   3        0.40        0.80      0.88 o
 -11   1   3       45.78       45.84      3.16 o
 -10   1   3       35.50       38.40      4.31 o
  -9   1   3       99.32      101.40      5.18 o
  -8   1   3      128.31      133.02      3.80 o
  -7   1   3      123.36      121.06      3.00 o
  -6   1   3      560.18      558.61      7.99 o
  -5   1   3       80.23       73.36      1.39 o
  -4   1   3      467.35      454.75      6.65 o
  -3   1   3      967.55      955.21     13.12 o
  -2   1   3      123.61      115.23      2.00 o
  -1   1   3       98.24       97.64      2.03 o
   0   1   3      146.03      160.29      2.60 o
   1   1   3     1008.80     1028.66     14.22 o
   2   1   3     1675.60     1647.01     22.69 o
   3   1   3       66.13       66.51      1.21 o
   4   1   3       41.35       42.76      1.74 o
   5   1   3       19.79       19.35      0.99 o
   6   1   3       71.51       68.50      2.01 o
   7   1   3       88.31       91.70      2.43 o
   8   1   3        9.64       10.35      2.00 o
   9   1   3        2.26        4.18      1.73 o
  10   1   3        5.25        2.18      1.73 o
  11   1   3        3.28        3.11      2.04 o
  12   1   3        2.13        2.60      1.77 o
 -13   2   3        7.54        7.91      1.59 o
 -12   2   3        7.86        6.92      1.91 o
 -11   2   3       32.20       33.24      1.90 o
 -10   2   3        4.36        7.31      1.16 o
  -9   2   3       11.93       15.78      1.40 o
  -8   2   3       21.55       23.61      1.56 o
  -7   2   3       65.60       63.76      3.00 o
  -6   2   3      368.42      434.76      6.38 o
  -5   2   3      112.52      126.02      2.84 o
  -4   2   3      661.87      692.18      9.78 o
  -3   2   3      237.29      254.76      3.94 o
  -2   2   3       37.79       38.57      1.00 o
  -1   2   3      477.33      461.11      6.56 o
   0   2   3      890.61      938.37     13.06 o
   1   2   3      619.64      638.12      8.11 o
   2   2   3       75.00       86.71      1.49 o
   3   2   3      484.72      474.94      7.18 o
   4   2   3      691.76      695.24      9.98 o
   5   2   3      153.74      163.74      3.53 o
   6   2   3        5.89        6.98      0.82 o
   7   2   3       10.44       11.85      0.99 o
   8   2   3       47.32       48.25      1.99 o
   9   2   3        8.45        8.08      2.00 o
  10   2   3       12.27       13.08      2.45 o
  11   2   3        1.92        1.82      1.38 o
 -12   3   3        1.56        2.00      1.54 o
 -11   3   3        7.10        7.97      1.44 o
 -10   3   3        3.14        3.57      0.93 o
  -9   3   3        9.42       11.41      1.13 o
  -8   3   3       15.58       15.93      1.18 o
  -7   3   3       46.01       45.31      1.78 o
  -6   3   3      166.88      165.75      3.67 o
  -5   3   3       57.16       51.34      1.62 o
  -4   3   3      190.79      186.25      6.03 o
  -3   3   3      113.88      134.50      2.83 o
  -2   3   3      935.67      989.08     11.16 o
  -1   3   3       91.71       95.17      1.63 o
   0   3   3      948.89     1025.82     12.64 o
   1   3   3      183.87      189.37      3.12 o
   2   3   3        0.49       -0.18      0.34 o
   3   3   3       91.03       82.26      1.83 o
   4   3   3       36.09       36.68      1.18 o
   5   3   3      304.89      306.30      5.01 o
   6   3   3       13.49       14.59      1.71 o
   7   3   3       44.28       42.84      1.98 o
   8   3   3        6.35        5.93      0.88 o
   9   3   3       15.50       14.36      1.73 o
  10   3   3        0.06        0.73      1.54 o
  11   3   3        1.90        0.09      1.82 o
 -12   4   3        2.77        3.18      1.91 o
 -11   4   3        4.19        1.91      1.54 o
 -10   4   3       15.30       15.08      2.27 o
  -9   4   3        4.73        1.54      1.36 o
  -8   4   3       19.42       21.11      1.40 o
  -7   4   3       20.41       16.84      1.22 o
  -6   4   3        4.02        3.79      0.72 o
  -5   4   3        6.89        8.85      0.82 o
  -4   4   3      102.08      110.94      2.56 o
  -3   4   3       68.87       68.58      1.84 o
  -2   4   3       99.25      104.81      2.15 o
  -1   4   3      127.58      129.32      2.43 o
   0   4   3       77.17       82.42      2.18 o
   1   4   3      129.03      138.44      2.56 o
   2   4   3       38.77       36.54      1.20 o
   3   4   3      109.96      101.93      2.28 o
   4   4   3        0.50       -0.48      0.54 o
   5   4   3      180.42      185.92      3.57 o
   6   4   3       41.84       41.03      1.93 o
   7   4   3       14.55        9.65      1.31 o
   8   4   3       16.38       16.46      3.36 o
   9   4   3        3.59        1.63      1.91 o
  10   4   3        1.90        2.18      2.00 o
 -11   5   3        1.48        1.18      1.82 o
 -10   5   3       11.40        9.63      2.18 o
  -9   5   3       21.18       16.17      2.45 o
  -8   5   3       48.35       46.05      3.63 o
  -7   5   3       38.83       46.59      3.45 o
  -6   5   3       21.42       22.34      1.31 o
  -5   5   3       60.87       56.72      2.35 o
  -4   5   3       43.95       45.03      1.58 o
  -3   5   3        0.60        0.86      0.75 o
  -2   5   3       28.11       29.22      1.57 o
  -1   5   3       15.34       13.76      0.73 o
   0   5   3        8.96        8.97      1.24 o
   1   5   3        2.19        1.99      0.36 o
   2   5   3       11.93       11.38      0.69 o
   3   5   3      199.25      195.52      3.73 o
   4   5   3       82.69       74.21      2.48 o
   5   5   3        5.84        5.62      1.20 o
   6   5   3        4.70        4.25      1.07 o
   7   5   3        9.53        8.71      1.42 o
   8   5   3        0.62        1.10      1.09 o
   9   5   3       20.49       21.16      3.27 o
  -9   6   3        1.18       -1.54      1.54 o
  -8   6   3       25.94       30.24      3.36 o
  -7   6   3       21.44       22.07      2.82 o
  -6   6   3        5.50        5.63      1.63 o
  -5   6   3       36.32       35.81      1.81 o
  -4   6   3       24.29       21.30      1.53 o
  -3   6   3       42.54       45.75      1.88 o
  -2   6   3       69.40       63.57      2.37 o
  -1   6   3       37.99       37.43      1.84 o
   0   6   3       16.22       18.91      0.97 o
   1   6   3      134.29      136.92      2.58 o
   2   6   3       21.17       18.66      1.18 o
   3   6   3       14.10       13.99      1.43 o
   4   6   3        7.85        6.54      1.03 o
   5   6   3       15.34       16.01      2.10 o
   6   6   3        6.16        6.07      1.11 o
   7   6   3        2.91        3.86      2.36 o
  -8   7   3       10.84       15.35      2.82 o
  -7   7   3        6.87        7.36      2.27 o
  -6   7   3        0.13       -0.64      1.45 o
  -5   7   3        3.04        3.54      1.63 o
  -4   7   3        2.98        0.10      1.59 o
  -3   7   3       51.86       51.67      2.49 o
  -2   7   3        9.20        8.62      1.25 o
  -1   7   3       75.30       77.43      2.51 o
   0   7   3       55.67       57.18      2.66 o
   1   7   3        9.58       10.47      1.13 o
   2   7   3        6.35        8.90      1.09 o
   3   7   3       14.98       16.95      2.86 o
   4   7   3        0.33       -0.99      1.04 o
   5   7   3        2.44        2.05      1.25 o
   6   7   3        8.22        6.81      1.57 o
  -5   8   3        4.56        6.99      2.27 o
  -4   8   3        4.43        4.40      1.38 o
  -3   8   3        6.13        8.05      1.35 o
  -2   8   3        0.34       -0.65      0.93 o
  -1   8   3        6.44        8.60      1.15 o
   0   8   3       29.04       30.96      2.17 o
   1   8   3        6.61        5.11      1.31 o
   2   8   3        7.83       12.29      2.13 o
   3   8   3        3.22        0.82      1.91 o
  -8  -7   4        2.89        4.45      1.27 o
  -7  -7   4       11.59       10.17      1.27 o
   4  -7   4        0.96        1.09      0.91 o
   5  -7   4       11.57       12.90      1.63 o
   6  -7   4        6.87        9.41      1.02 o
  -9  -6   4       19.75       20.43      2.54 o
  -8  -6   4       14.25       16.80      2.09 o
  -7  -6   4        5.92        6.63      1.45 o
  -6  -6   4       40.20       40.96      2.54 o
  -5  -6   4       12.20       10.18      0.75 o
  -4  -6   4       43.51       42.07      2.18 o
   1  -6   4        0.82        1.00      0.54 o
   2  -6   4        1.18        1.00      0.73 o
   3  -6   4        2.30        2.45      0.91 o
   4  -6   4       13.70       12.78      1.00 o
   5  -6   4        0.75       -0.91      0.91 o
   6  -6   4        3.32        3.09      1.36 o
   7  -6   4        1.37        1.18      1.36 o
 -11  -5   4        2.43        3.81      1.41 o
 -10  -5   4        3.44        2.09      1.73 o
  -9  -5   4        8.23        7.36      1.91 o
  -8  -5   4       16.52       19.89      2.36 o
  -7  -5   4       13.14       13.16      1.24 o
  -6  -5   4       46.83       41.15      1.45 o
  -5  -5   4      160.70      157.11      3.40 o
  -4  -5   4        3.69        3.77      0.54 o
  -3  -5   4      100.05       99.04      2.09 o
  -2  -5   4       59.03       58.95      1.46 o
  -1  -5   4       30.33       30.60      1.07 o
   0  -5   4       50.81       55.40      2.36 o
   1  -5   4       53.45       52.66      1.57 o
   2  -5   4       16.07       14.28      0.98 o
   3  -5   4       68.60       69.11      2.27 o
   4  -5   4       52.45       55.64      2.18 o
   5  -5   4       12.50       11.26      1.63 o
   6  -5   4        0.72        0.45      1.09 o
   7  -5   4        6.07        5.63      1.73 o
   8  -5   4       23.68       23.79      2.91 o
   9  -5   4        4.40        1.09      1.82 o
 -12  -4   4        2.71        4.40      1.48 o
 -11  -4   4       12.39       12.42      1.73 o
 -10  -4   4       10.96       11.40      1.57 o
  -9  -4   4       11.59       12.91      1.24 o
  -8  -4   4        6.88        6.09      0.83 o
  -7  -4   4       15.38       12.93      1.06 o
  -6  -4   4       28.84       24.15      1.31 o
  -5  -4   4      187.32      186.34      3.43 o
  -4  -4   4      124.31      128.05      2.94 o
  -3  -4   4      171.80      172.18      3.16 o
  -2  -4   4      171.29      183.37      3.24 o
  -1  -4   4       20.79       20.82      0.83 o
   0  -4   4        1.43        2.17      0.43 o
   1  -4   4       11.73       12.64      0.77 o
   2  -4   4        3.64        3.69      0.54 o
   3  -4   4       32.94       36.38      1.34 o
   4  -4   4       81.74       80.18      2.69 o
   5  -4   4      318.25      317.81      7.99 o
   6  -4   4      103.77       99.36      5.00 o
   7  -4   4       24.35       23.70      2.54 o
   8  -4   4        5.59        3.81      1.63 o
   9  -4   4        3.14        6.90      2.00 o
  10  -4   4        4.63        5.72      2.09 o
 -12  -3   4        3.05        5.09      1.48 o
 -11  -3   4        9.79       11.08      1.29 o
 -10  -3   4        0.38        1.24      0.73 o
  -9  -3   4        6.22        3.96      0.73 o
  -8  -3   4       41.81       41.83      1.49 o
  -7  -3   4       15.96       14.68      0.81 o
  -6  -3   4       47.45       47.55      1.45 o
  -5  -3   4       10.00       12.41      0.73 o
  -4  -3   4      273.78      262.74      5.09 o
  -3  -3   4      163.39      168.61      3.49 o
  -2  -3   4      763.50      777.07     12.82 o
  -1  -3   4      768.94      783.30      9.94 o
   0  -3   4       93.99       98.49      1.83 o
   1  -3   4       32.85       36.05      1.04 o
   2  -3   4      138.69      125.47      9.66 o
   3  -3   4       17.75       18.34      2.91 o
   4  -3   4      204.59      209.15      4.39 o
   5  -3   4       95.37       97.19      4.52 o
   6  -3   4       16.79       17.25      0.99 o
   7  -3   4      113.35      114.05      4.13 o
   8  -3   4       13.18       18.71      2.54 o
   9  -3   4        1.68        3.36      1.63 o
  10  -3   4        7.72        4.81      2.09 o
 -13  -2   4       16.62       15.38      2.12 o
 -12  -2   4        9.31        9.58      3.18 o
 -11  -2   4       10.12        9.84      1.20 o
 -10  -2   4       25.87       24.11      2.18 o
  -9  -2   4       14.96       18.17      2.03 o
  -8  -2   4       27.68       28.75      1.52 o
  -7  -2   4       51.93       50.92      1.89 o
  -6  -2   4      281.15      280.07      4.73 o
  -5  -2   4       23.19       27.49      1.03 o
  -4  -2   4      187.49      179.62      3.92 o
  -3  -2   4      158.94      160.38      2.59 o
  -2  -2   4        9.53        8.78      0.53 o
  -1  -2   4       53.36       62.26      1.42 o
   0  -2   4       12.36       12.13      0.61 o
   1  -2   4     1981.11     2084.38     27.89 o
   2  -2   4      343.73      394.91      6.92 o
   3  -2   4      780.58      765.83     12.66 o
   4  -2   4      158.66      146.49      3.18 o
   5  -2   4       58.69       61.28      1.84 o
   6  -2   4       32.30       34.25      1.71 o
   7  -2   4       33.57       34.81      1.80 o
   8  -2   4        6.09        6.74      1.04 o
   9  -2   4       36.79       37.81      2.11 o
  10  -2   4       11.85       14.26      2.72 o
  11  -2   4        0.64       -1.36      1.36 o
 -13  -1   4        4.74        6.56      2.18 o
 -12  -1   4       11.35        9.68      1.73 o
 -11  -1   4       36.58       42.35      6.04 o
 -10  -1   4       92.08       86.76      3.72 o
  -9  -1   4       67.70       66.13      3.02 o
  -8  -1   4      137.98      127.61      4.21 o
  -7  -1   4       32.36       38.10      1.86 o
  -6  -1   4       22.14       24.17      1.01 o
  -5  -1   4      541.23      572.32      8.42 o
  -4  -1   4      257.72      276.22      3.89 o
  -3  -1   4      420.25      424.51      5.66 o
  -2  -1   4      231.17      229.98      3.57 o
  -1  -1   4      420.31      418.50      7.29 o
   0  -1   4      832.08      862.98     14.03 o
   1  -1   4      156.69      151.53      2.25 o
   2  -1   4      673.01      652.34      8.38 o
   3  -1   4      840.04      846.80     15.52 o
   4  -1   4       35.84       33.40      1.32 o
   5  -1   4        8.49        7.34      1.20 o
   6  -1   4       15.85       15.74      1.41 o
   7  -1   4        4.51        4.47      1.14 o
   8  -1   4        7.86        6.51      2.59 o
   9  -1   4       12.24       11.34      1.63 o
  10  -1   4       12.53       14.98      1.70 o
  11  -1   4       10.85        7.08      2.36 o
 -13   0   4        0.01       -0.74      1.22 o
 -12   0   4        2.82        3.61      1.44 o
 -11   0   4       58.38       58.36      3.18 o
 -10   0   4      116.72      117.58      4.43 o
  -9   0   4       23.80       22.07      1.89 o
  -8   0   4      478.27      484.01     11.17 o
  -7   0   4       17.05       19.36      1.11 o
  -6   0   4      173.06      166.47      3.05 o
  -5   0   4        0.45       -0.25      0.28 o
  -4   0   4       21.78       25.54      0.87 o
  -3   0   4       64.11       83.10      3.85 o
  -2   0   4       20.53       17.48      0.80 o
  -1   0   4      242.99      213.02      3.44 o
   0   0   4      173.90      211.09      3.42 o
   1   0   4       17.30       17.50      0.70 o
   2   0   4       71.80       67.97      1.53 o
   3   0   4       63.97       67.55      1.88 o
   4   0   4       25.43       23.80      1.37 o
   5   0   4        2.81        1.66      0.67 o
   6   0   4       27.32       33.61      1.82 o
   7   0   4        0.05       -0.65      0.65 o
   8   0   4       94.89       86.96      3.42 o
   9   0   4       16.99       16.04      1.70 o
  10   0   4        0.15        0.97      1.06 o
  11   0   4        3.87        3.62      2.13 o
 -13   1   4        4.83        7.37      2.18 o
 -12   1   4       11.21        9.22      1.21 o
 -11   1   4       36.87       37.76      1.88 o
 -10   1   4       91.58       88.15      2.74 o
  -9   1   4       68.37       65.48      2.65 o
  -8   1   4      139.53      128.05      3.34 o
  -7   1   4       31.08       35.31      1.78 o
  -6   1   4       24.20       25.15      1.04 o
  -5   1   4      546.78      577.15      7.35 o
  -4   1   4      254.76      268.31      4.30 o
  -3   1   4      424.64      434.13      7.45 o
  -2   1   4      217.51      217.44      4.21 o
  -1   1   4      430.81      428.37      6.32 o
   0   1   4      823.94      851.90     12.14 o
   1   1   4      146.23      136.87      2.53 o
   2   1   4      664.94      647.91      9.47 o
   3   1   4      841.36      838.05     17.31 o
   4   1   4       38.25       35.84      1.77 o
   5   1   4        9.22        8.69      1.06 o
   6   1   4       16.29       14.79      1.38 o
   7   1   4        4.43        5.45      1.06 o
   8   1   4        7.91        8.77      1.28 o
   9   1   4       12.28       11.24      1.55 o
  10   1   4       12.65       10.40      1.64 o
  11   1   4       10.80        9.76      1.70 o
 -13   2   4       16.26       14.85      1.81 o
 -12   2   4        9.67       10.20      1.35 o
 -11   2   4       10.54       11.34      1.26 o
 -10   2   4       26.79       30.70      1.78 o
  -9   2   4       13.77       16.92      1.26 o
  -8   2   4       25.77       22.75      0.94 o
  -7   2   4       50.48       51.48      1.38 o
  -6   2   4      282.94      276.72      5.13 o
  -5   2   4       21.22       24.91      1.14 o
  -4   2   4      188.84      172.64      4.30 o
  -3   2   4      159.36      163.63      2.53 o
  -2   2   4        9.05        8.97      0.54 o
  -1   2   4       53.52       63.87      1.66 o
   0   2   4       12.54       12.59      0.67 o
   1   2   4     1970.06     2079.13     28.69 o
   2   2   4      349.20      394.93      5.94 o
   3   2   4      776.32      756.58     12.65 o
   4   2   4      163.26      150.33      2.66 o
   5   2   4       61.32       61.16      1.81 o
   6   2   4       32.81       32.53      1.33 o
   7   2   4       32.72       33.46      1.38 o
   8   2   4        6.33        4.35      1.19 o
   9   2   4       36.37       34.64      4.72 o
  10   2   4       12.20       14.05      1.86 o
  11   2   4        0.59        1.09      1.91 o
 -12   3   4        3.16        5.54      1.82 o
 -11   3   4       10.07       11.81      1.59 o
 -10   3   4        0.31       -0.06      0.75 o
  -9   3   4        6.26        3.83      0.87 o
  -8   3   4       42.01       38.68      1.74 o
  -7   3   4       16.92       15.74      0.73 o
  -6   3   4       45.79       45.22      1.69 o
  -5   3   4        8.68       11.21      1.86 o
  -4   3   4      275.34      267.98      6.10 o
  -3   3   4      161.14      164.95      3.41 o
  -2   3   4      760.69      787.89     12.70 o
  -1   3   4      780.39      792.99     12.75 o
   0   3   4       87.72       91.91      2.26 o
   1   3   4       29.91       31.34      0.94 o
   2   3   4      139.24      131.14      2.34 o
   3   3   4       19.58       22.82      1.34 o
   4   3   4      207.25      207.66      3.69 o
   5   3   4       93.27       91.46      2.08 o
   6   3   4       17.46       18.14      1.20 o
   7   3   4      113.28      114.45      3.08 o
   8   3   4       13.12       14.82      1.16 o
   9   3   4        1.57        0.73      1.54 o
  10   3   4        7.60        9.63      2.45 o
 -12   4   4        2.65        2.45      1.63 o
 -11   4   4       12.75       14.17      2.45 o
 -10   4   4       11.01       12.44      2.09 o
  -9   4   4       11.25        9.26      1.82 o
  -8   4   4        6.31        5.60      0.87 o
  -7   4   4       16.44       12.84      1.10 o
  -6   4   4       29.85       27.27      1.73 o
  -5   4   4      186.98      185.37      4.85 o
  -4   4   4      125.28      132.32      3.00 o
  -3   4   4      172.61      177.38      3.65 o
  -2   4   4      170.19      178.91      3.66 o
  -1   4   4       20.88       20.46      1.23 o
   0   4   4        1.40        2.65      0.44 o
   1   4   4       11.67       13.70      0.87 o
   2   4   4        3.36        3.44      0.59 o
   3   4   4       33.17       34.92      1.46 o
   4   4   4       83.13       79.43      2.04 o
   5   4   4      317.53      307.62      5.30 o
   6   4   4      101.91       96.76      2.41 o
   7   4   4       24.95       21.54      1.74 o
   8   4   4        5.24        7.72      2.27 o
   9   4   4        3.36        3.81      2.09 o
 -11   5   4        2.45        0.36      1.73 o
 -10   5   4        3.49        2.72      1.63 o
  -9   5   4        7.98       12.26      2.18 o
  -8   5   4       16.53       16.53      2.45 o
  -7   5   4       12.47       12.35      2.00 o
  -6   5   4       45.12       38.96      3.18 o
  -5   5   4      164.38      160.19      4.49 o
  -4   5   4        3.16        1.48      0.65 o
  -3   5   4       98.54       98.07      3.74 o
  -2   5   4       59.45       55.78      1.56 o
  -1   5   4       30.64       30.97      1.13 o
   0   5   4       52.75       55.34      1.61 o
   1   5   4       52.80       52.39      1.56 o
   2   5   4       17.25       18.78      1.02 o
   3   5   4       68.92       65.72      2.32 o
   4   5   4       51.72       54.70      2.12 o
   5   5   4       11.92       12.81      1.14 o
   6   5   4        0.77        0.48      0.85 o
   7   5   4        6.40        8.33      1.39 o
   8   5   4       23.84       30.79      3.72 o
  -9   6   4       19.60       20.89      3.09 o
  -8   6   4       14.30       15.26      2.63 o
  -7   6   4        5.58        5.36      1.82 o
  -6   6   4       40.98       38.87      3.36 o
  -5   6   4       12.26       11.53      1.91 o
  -4   6   4       42.53       40.51      2.12 o
  -3   6   4       18.46       19.25      1.54 o
  -2   6   4        1.94        0.61      0.68 o
  -1   6   4       18.26       13.57      1.14 o
   0   6   4       10.55       11.36      1.11 o
   1   6   4        0.75       -0.04      0.42 o
   2   6   4        1.32        1.24      0.77 o
   3   6   4        2.43        1.58      0.99 o
   4   6   4       13.45       13.23      1.29 o
   5   6   4        0.61       -0.34      0.76 o
   6   6   4        3.33        4.21      1.04 o
   7   6   4        1.49        1.84      1.27 o
  -8   7   4        2.78        2.91      2.00 o
  -7   7   4       11.63       11.26      2.36 o
  -6   7   4        4.59        3.27      1.82 o
  -5   7   4        8.32        8.90      2.09 o
  -4   7   4        0.51        0.13      1.09 o
  -3   7   4       26.89       25.81      1.92 o
  -2   7   4       78.65       74.21      3.08 o
  -1   7   4       10.14        9.68      1.38 o
   0   7   4        0.57        0.36      0.89 o
   1   7   4       25.59       25.27      1.90 o
   2   7   4        5.76        6.59      1.44 o
   3   7   4        5.48        8.21      1.54 o
   4   7   4        1.03        1.32      1.22 o
   5   7   4       11.16       11.65      1.73 o
  -4   8   4        1.00        1.36      1.73 o
  -3   8   4        0.68        0.37      1.73 o
  -2   8   4        1.36       -0.27      1.36 o
  -1   8   4        8.81        8.26      1.68 o
   0   8   4        6.39        6.87      1.45 o
   1   8   4       30.36       29.06      4.13 o
   2   8   4        1.02       -0.91      1.73 o
  -7  -7   5        5.39        5.09      1.18 o
  -6  -7   5        3.61        4.45      0.91 o
   3  -7   5       19.50       20.98      1.82 o
   4  -7   5        2.32        1.91      1.09 o
   5  -7   5        3.93        5.54      1.54 o
  -9  -6   5        3.07        1.27      1.45 o
  -8  -6   5       28.99       26.16      2.54 o
  -7  -6   5       26.65       26.07      2.36 o
  -6  -6   5        0.67        0.00      0.91 o
  -5  -6   5       29.48       25.43      1.91 o
  -4  -6   5       51.30       53.68      1.91 o
  -3  -6   5        4.55        5.61      0.64 o
  -2  -6   5        5.80        6.22      0.64 o
  -1  -6   5       52.47       48.61      1.57 o
   0  -6   5       19.63       19.12      1.06 o
   1  -6   5        6.02        7.72      1.09 o
   2  -6   5       32.94       34.00      1.28 o
   3  -6   5       18.21       19.47      1.18 o
   4  -6   5        2.04        0.54      1.00 o
   5  -6   5        3.82        4.63      1.45 o
   6  -6   5       27.85       25.25      2.63 o
   7  -6   5        0.13       -0.45      1.45 o
 -11  -5   5        2.30        2.45      1.91 o
 -10  -5   5        4.78        7.54      2.18 o
  -9  -5   5       11.43       15.80      2.36 o
  -8  -5   5        9.57        6.18      1.73 o
  -7  -5   5       32.30       27.75      2.54 o
  -6  -5   5       34.55       38.96      3.04 o
  -5  -5   5       65.97       67.00      2.79 o
  -4  -5   5       83.72       85.24      2.06 o
  -3  -5   5        0.73        1.65      0.48 o
  -2  -5   5        5.10        4.73      0.61 o
  -1  -5   5       30.85       28.30      1.21 o
   0  -5   5       37.52       38.10      1.46 o
   1  -5   5       89.52       82.85      2.43 o
   2  -5   5        1.21        0.58      0.61 o
   3  -5   5       40.32       36.78      1.83 o
   4  -5   5        9.71        6.90      1.45 o
   5  -5   5        6.25        4.45      1.45 o
   6  -5   5        4.44        4.27      1.45 o
   7  -5   5        8.78        7.17      1.91 o
   8  -5   5        0.72        1.09      1.54 o
 -12  -4   5        2.45        3.77      1.41 o
 -11  -4   5        7.83       11.61      2.77 o
 -10  -4   5        5.05        0.82      1.54 o
  -9  -4   5       17.28       17.44      2.45 o
  -8  -4   5        1.66        0.88      0.94 o
  -7  -4   5       62.88       68.60      1.98 o
  -6  -4   5      164.79      154.54      3.80 o
  -5  -4   5       39.78       36.85      1.68 o
  -4  -4   5      139.94      135.11      2.74 o
  -3  -4   5      134.03      132.52      2.71 o
  -2  -4   5       44.18       39.42      1.11 o
  -1  -4   5      157.67      163.46      3.36 o
   0  -4   5      169.02      171.82      3.19 o
   1  -4   5        0.51        0.75      0.48 o
   2  -4   5      104.39      115.53      3.37 o
   3  -4   5        1.07        0.42      0.52 o
   4  -4   5       21.49       22.45      1.45 o
   5  -4   5       25.63       26.70      2.54 o
   6  -4   5       68.51       68.02      4.27 o
   7  -4   5       17.12       18.44      2.54 o
   8  -4   5        0.99        1.09      1.45 o
   9  -4   5        5.82        5.45      2.00 o
 -12  -3   5        6.20        5.83      3.77 o
 -11  -3   5        6.09        4.43      1.38 o
 -10  -3   5        5.00        6.40      1.13 o
  -9  -3   5       20.16       16.12      1.31 o
  -8  -3   5       45.21       41.20      1.89 o
  -7  -3   5       32.08       33.63      1.35 o
  -6  -3   5       76.16       74.69      2.22 o
  -5  -3   5        9.97        9.47      0.73 o
  -4  -3   5       70.36       62.26      2.31 o
  -3  -3   5       35.35       37.54      1.96 o
  -2  -3   5      319.36      314.25      5.96 o
  -1  -3   5      281.83      291.33      7.46 o
   0  -3   5       43.43       43.80      1.99 o
   1  -3   5       22.01       26.17      1.07 o
   2  -3   5       73.02       76.74      2.46 o
   3  -3   5      119.00      120.99      3.27 o
   4  -3   5       47.96       45.12      1.60 o
   5  -3   5      217.11      217.45      6.10 o
   6  -3   5       32.42       32.95      1.15 o
   7  -3   5       81.88       79.92      5.00 o
   8  -3   5        2.98        2.45      1.54 o
   9  -3   5        0.34        1.00      1.54 o
  10  -3   5        0.05       -0.45      1.54 o
 -13  -2   5       14.60       17.57      2.63 o
 -12  -2   5       16.50       15.76      2.02 o
 -11  -2   5        2.18        3.09      1.25 o
 -10  -2   5        5.26        5.75      1.34 o
  -9  -2   5       10.64        9.08      2.00 o
  -8  -2   5       27.83       27.52      1.29 o
  -7  -2   5       66.22       61.12      2.10 o
  -6  -2   5      300.40      300.91      5.87 o
  -5  -2   5      142.80      149.13      3.39 o
  -4  -2   5      254.36      262.29      4.36 o
  -3  -2   5       72.72       70.52      1.49 o
  -2  -2   5      277.11      277.13      3.95 o
  -1  -2   5      749.93      750.58      9.57 o
   0  -2   5       81.59       85.97      1.65 o
   1  -2   5       26.01       27.45      0.88 o
   2  -2   5      235.82      249.79      4.19 o
   3  -2   5      177.92      170.79      3.99 o
   4  -2   5       75.50       67.44      1.92 o
   5  -2   5       49.56       47.24      1.67 o
   6  -2   5       13.83       13.94      1.01 o
   7  -2   5       15.70       14.62      1.26 o
   8  -2   5       39.52       38.30      2.13 o
   9  -2   5       34.86       38.51      3.72 o
  10  -2   5        1.61        2.27      1.91 o
 -13  -1   5        2.10        1.48      1.51 o
 -12  -1   5       38.04       31.11      2.60 o
 -11  -1   5       31.00       29.40      2.77 o
 -10  -1   5        0.03        0.18      1.06 o
  -9  -1   5        4.83        4.17      1.19 o
  -8  -1   5      301.03      296.26      7.61 o
  -7  -1   5       15.53       16.00      2.21 o
  -6  -1   5       72.11       77.09      2.66 o
  -5  -1   5       60.65       64.22      1.47 o
  -4  -1   5      312.84      335.62      4.72 o
  -3  -1   5       39.38       43.77      1.21 o
  -2  -1   5      157.32      189.69      3.17 o
  -1  -1   5       44.80       51.97      1.54 o
   0  -1   5      794.49      883.47     14.65 o
   1  -1   5      987.26     1025.21     12.89 o
   2  -1   5      629.28      635.30      8.25 o
   3  -1   5      135.99      137.46      3.85 o
   4  -1   5       14.23       13.66      0.93 o
   5  -1   5        7.35        7.52      0.80 o
   6  -1   5        7.58        6.55      1.00 o
   7  -1   5       21.39       24.05      2.32 o
   8  -1   5        8.74        8.89      1.32 o
   9  -1   5       29.77       32.97      2.22 o
  10  -1   5        6.54        8.99      2.54 o
  11  -1   5        3.97        3.45      2.27 o
 -13   0   5        0.43        0.22      1.28 o
 -12   0   5        2.07        0.93      1.32 o
 -11   0   5        6.21        4.72      2.45 o
 -10   0   5      362.83      346.79     10.58 o
  -9   0   5       46.10       45.93      2.57 o
  -8   0   5        3.63        2.35      0.68 o
  -7   0   5       22.50       25.48      1.53 o
  -6   0   5       48.14       50.20      1.63 o
  -5   0   5      220.69      203.76      4.57 o
  -4   0   5        1.00        2.15      0.40 o
  -3   0   5       27.38       25.12      1.29 o
  -2   0   5     2468.32     2658.98     42.14 o
  -1   0   5      313.60      288.95      4.61 o
   0   0   5        2.48        1.39      0.36 o
   1   0   5      444.59      423.92      6.47 o
   2   0   5       53.22       51.41      1.80 o
   3   0   5      163.90      149.66      2.69 o
   4   0   5       12.72       13.06      1.15 o
   5   0   5       16.52       20.00      2.00 o
   6   0   5        8.24        6.83      1.05 o
   7   0   5        0.28        0.48      0.80 o
   8   0   5       23.82       21.46      1.78 o
   9   0   5        1.09        1.27      1.02 o
  10   0   5        1.00        0.14      1.09 o
  11   0   5       10.44        8.53      1.64 o
 -13   1   5        2.10        3.10      2.63 o
 -12   1   5       38.78       37.53      2.79 o
 -11   1   5       29.90       32.68      2.18 o
 -10   1   5        0.00        0.33      0.72 o
  -9   1   5        4.54        3.78      0.79 o
  -8   1   5      299.74      294.76      4.88 o
  -7   1   5       15.07       14.26      1.32 o
  -6   1   5       71.65       74.82      2.38 o
  -5   1   5       59.32       60.76      3.36 o
  -4   1   5      314.14      332.41      6.22 o
  -3   1   5       38.92       43.58      1.77 o
  -2   1   5      155.87      179.48      3.72 o
  -1   1   5       43.03       48.65      1.72 o
   0   1   5      805.09      885.28     12.67 o
   1   1   5      981.68     1021.21     18.51 o
   2   1   5      628.02      624.20      9.34 o
   3   1   5      135.87      132.01      6.31 o
   4   1   5       15.81       18.72      1.35 o
   5   1   5        8.32        8.17      1.12 o
   6   1   5        8.45        8.73      1.15 o
   7   1   5       21.87       28.47      2.45 o
   8   1   5        8.54        7.41      1.59 o
   9   1   5       29.30       29.88      3.27 o
  10   1   5        6.72        7.53      1.54 o
  11   1   5        3.90        5.27      1.59 o
 -13   2   5       14.78       16.86      3.22 o
 -12   2   5       16.32       15.73      1.51 o
 -11   2   5        2.08        2.11      0.88 o
 -10   2   5        5.58        4.13      0.92 o
  -9   2   5        9.92        9.56      1.04 o
  -8   2   5       26.99       27.28      1.11 o
  -7   2   5       64.74       63.44      1.62 o
  -6   2   5      305.98      295.53      6.91 o
  -5   2   5      141.76      149.09      3.97 o
  -4   2   5      250.47      251.44      8.31 o
  -3   2   5       76.35       76.62      4.95 o
  -2   2   5      276.00      273.97      6.39 o
  -1   2   5      763.84      763.42     12.69 o
   0   2   5       77.17       82.58      2.06 o
   1   2   5       26.35       25.41      1.14 o
   2   2   5      237.94      241.59      4.70 o
   3   2   5      176.63      172.46      4.72 o
   4   2   5       73.97       61.96      1.81 o
   5   2   5       49.34       47.53      2.37 o
   6   2   5       13.49       14.61      2.91 o
   7   2   5       15.70       14.82      1.61 o
   8   2   5       40.00       38.47      3.04 o
   9   2   5       34.43       36.12      4.72 o
  10   2   5        1.56       -0.51      1.13 o
 -12   3   5        6.11        6.18      1.82 o
 -11   3   5        5.91        7.03      1.46 o
 -10   3   5        4.84        8.35      1.15 o
  -9   3   5       20.47       19.53      1.37 o
  -8   3   5       46.76       43.97      1.35 o
  -7   3   5       30.97       34.19      1.89 o
  -6   3   5       74.25       72.91      2.69 o
  -5   3   5        9.67        8.87      1.45 o
  -4   3   5       70.68       65.43      2.34 o
  -3   3   5       34.96       39.39      1.41 o
  -2   3   5      322.48      319.52      5.81 o
  -1   3   5      277.60      298.09      6.83 o
   0   3   5       45.54       46.95      1.45 o
   1   3   5       23.85       27.59      1.82 o
   2   3   5       74.21       76.43      2.45 o
   3   3   5      115.50      117.22      2.91 o
   4   3   5       47.14       42.41      1.36 o
   5   3   5      218.89      213.06      3.83 o
   6   3   5       33.43       37.81      2.45 o
   7   3   5       81.21       85.31      3.52 o
   8   3   5        2.74        4.63      1.82 o
   9   3   5        0.28       -1.45      1.45 o
  10   3   5        0.04       -0.91      1.73 o
 -12   4   5        2.59        3.18      1.91 o
 -11   4   5        7.97        9.17      2.18 o
 -10   4   5        5.14        5.36      1.73 o
  -9   4   5       17.82       16.17      2.27 o
  -8   4   5        1.36        1.45      0.89 o
  -7   4   5       62.77       68.02      5.36 o
  -6   4   5      165.21      154.98      5.54 o
  -5   4   5       40.38       40.10      1.99 o
  -4   4   5      134.26      130.08      3.46 o
  -3   4   5      137.66      139.65      3.12 o
  -2   4   5       43.38       41.01      1.46 o
  -1   4   5      152.31      152.87      3.37 o
   0   4   5      170.82      167.52      3.72 o
   1   4   5        0.74        1.91      0.42 o
   2   4   5      106.64      117.66      2.94 o
   3   4   5        1.31        1.54      0.55 o
   4   4   5       20.81       20.76      1.08 o
   5   4   5       25.98       26.29      1.21 o
   6   4   5       68.15       71.98      2.22 o
   7   4   5       17.05       16.35      1.56 o
   8   4   5        1.10        2.91      1.91 o
   9   4   5        5.84        7.90      2.45 o
 -11   5   5        2.11        1.91      1.91 o
 -10   5   5        4.62        6.45      2.09 o
  -9   5   5       11.81       12.71      2.27 o
  -8   5   5       10.20        7.99      2.00 o
  -7   5   5       32.83       29.70      2.91 o
  -6   5   5       34.59       37.42      3.09 o
  -5   5   5       65.34       64.57      3.91 o
  -4   5   5       83.84       81.41      3.37 o
  -3   5   5        0.77        1.54      0.59 o
  -2   5   5        5.27        3.91      0.69 o
  -1   5   5       30.16       28.92      1.16 o
   0   5   5       38.56       38.68      1.32 o
   1   5   5       89.23       82.59      1.90 o
   2   5   5        0.97       -0.71      0.71 o
   3   5   5       40.96       38.24      1.79 o
   4   5   5        9.03        9.22      1.03 o
   5   5   5        5.76        4.94      0.90 o
   6   5   5        4.30        3.52      1.11 o
   7   5   5        8.80        8.08      2.27 o
   8   5   5        0.80        0.27      1.73 o
  -9   6   5        3.08        1.45      1.82 o
  -8   6   5       28.12       28.61      3.18 o
  -7   6   5       27.56       28.97      3.00 o
  -6   6   5        0.52        0.45      1.27 o
  -5   6   5       30.64       28.43      2.82 o
  -4   6   5       50.48       49.60      2.47 o
  -3   6   5        4.74        6.01      1.11 o
  -2   6   5        6.40        5.71      1.14 o
  -1   6   5       51.92       48.50      2.00 o
   0   6   5       18.86       19.02      1.47 o
   1   6   5        6.28        5.51      1.24 o
   2   6   5       33.36       37.53      2.88 o
   3   6   5       17.57       21.00      1.55 o
   4   6   5        2.24        2.64      0.91 o
   5   6   5        3.61        3.17      1.00 o
   6   6   5       28.08       28.61      2.30 o
  -7   7   5        5.36        4.90      2.09 o
  -6   7   5        3.64        3.72      1.82 o
  -5   7   5        0.13       -0.09      1.27 o
  -4   7   5        0.83        1.58      1.06 o
  -3   7   5        3.07        3.34      1.12 o
  -2   7   5        6.09        2.89      1.18 o
  -1   7   5        5.82        4.50      1.18 o
   0   7   5        5.76        5.02      1.22 o
   1   7   5       15.90       16.71      2.72 o
   2   7   5       10.43       13.17      2.63 o
   3   7   5       19.27       24.34      3.27 o
   4   7   5        2.49        2.04      1.59 o
  -4   8   5       10.15        8.54      2.09 o
  -3   8   5        0.87        2.54      1.63 o
  -2   8   5        0.43       -0.23      0.98 o
  -1   8   5        2.31        3.33      2.00 o
   0   8   5        8.03        8.37      1.51 o
   1   8   5       13.00       10.17      2.63 o
  -7  -7   6        2.65        2.54      1.09 o
  -6  -7   6        5.17        3.45      1.00 o
  -5  -7   6        0.07       -0.27      0.73 o
   1  -7   6        2.49        2.45      0.82 o
   2  -7   6        1.75        0.82      1.00 o
   3  -7   6        6.49        8.17      1.45 o
   4  -7   6       21.74       23.61      2.27 o
  -9  -6   6        9.85        9.81      2.09 o
  -8  -6   6       13.72       10.63      2.00 o
  -7  -6   6        4.62        4.72      1.45 o
  -6  -6   6        5.93        6.81      1.45 o
  -5  -6   6       10.05        9.45      1.45 o
  -4  -6   6        3.35        4.45      1.09 o
  -3  -6   6        4.79        5.45      1.32 o
  -2  -6   6       14.98       16.76      1.09 o
  -1  -6   6       63.09       56.07      2.02 o
   0  -6   6       11.86        9.08      1.27 o
   1  -6   6       36.34       34.28      2.82 o
   2  -6   6        6.66        6.80      0.85 o
   3  -6   6       35.22       34.15      2.63 o
   4  -6   6       11.43       16.17      2.09 o
   5  -6   6        1.81        2.45      1.36 o
   6  -6   6        2.71        2.09      1.54 o
 -10  -5   6        2.38        3.27      1.91 o
  -9  -5   6        3.24        3.54      1.73 o
  -8  -5   6       36.17       40.14      3.36 o
  -7  -5   6       69.61       68.48      4.09 o
  -6  -5   6      195.15      187.18      7.45 o
  -5  -5   6       17.19       17.90      1.35 o
  -4  -5   6        7.46        6.86      0.90 o
  -3  -5   6       13.87       15.80      1.31 o
  -2  -5   6        3.16        2.76      0.64 o
  -1  -5   6        4.73        4.77      0.67 o
   0  -5   6       60.51       61.20      2.59 o
   1  -5   6       17.94       22.43      1.34 o
   2  -5   6        0.14       -0.58      0.58 o
   3  -5   6       10.38        8.90      1.54 o
   4  -5   6       40.09       37.60      3.00 o
   5  -5   6        3.90        5.09      1.45 o
   6  -5   6        0.82       -1.09      1.09 o
   7  -5   6        8.59        7.81      2.09 o
   8  -5   6        6.44        4.54      2.00 o
 -11  -4   6        1.23        1.00      1.73 o
 -10  -4   6       24.45       27.34      3.18 o
  -9  -4   6        8.16        6.63      1.82 o
  -8  -4   6       11.97       10.72      2.00 o
  -7  -4   6       12.88       12.44      2.00 o
  -6  -4   6       26.34       25.16      1.42 o
  -5  -4   6       61.95       58.03      2.59 o
  -4  -4   6       41.15       41.53      1.71 o
  -3  -4   6       50.49       50.15      1.53 o
  -2  -4   6       97.00       98.17      2.56 o
  -1  -4   6      140.14      131.81      3.11 o
   0  -4   6       84.24       85.20      3.66 o
   1  -4   6        6.18        5.33      0.74 o
   2  -4   6       42.11       39.51      1.96 o
   3  -4   6       37.17       29.34      2.54 o
   4  -4   6       44.68       42.14      3.18 o
   5  -4   6       71.15       71.29      4.36 o
   6  -4   6       23.41       31.06      3.00 o
   7  -4   6       11.63       11.35      2.27 o
   8  -4   6        2.32        1.82      1.54 o
   9  -4   6        3.97        4.09      2.00 o
 -12  -3   6       17.73       19.07      3.00 o
 -11  -3   6        7.71        6.54      2.09 o
 -10  -3   6        1.67        2.18      1.54 o
  -9  -3   6       10.03        8.77      1.31 o
  -8  -3   6        0.91        0.68      1.14 o
  -7  -3   6       64.59       65.26      2.27 o
  -6  -3   6       11.68        8.36      0.78 o
  -5  -3   6      113.32      112.20      2.52 o
  -4  -3   6      353.23      352.88      5.15 o
  -3  -3   6      126.82      127.34      2.63 o
  -2  -3   6        8.48        8.34      0.80 o
  -1  -3   6      146.84      154.45      3.53 o
   0  -3   6      143.87      149.53      3.45 o
   1  -3   6        9.47        8.17      1.82 o
   2  -3   6       16.52       16.83      1.05 o
   3  -3   6      112.54      110.01      3.60 o
   4  -3   6       75.20       72.63      5.31 o
   5  -3   6       96.60       89.57      2.95 o
   6  -3   6       95.59       97.72      5.36 o
   7  -3   6       16.72       15.44      2.45 o
   8  -3   6       12.32       12.08      2.36 o
   9  -3   6        1.89        3.36      1.91 o
 -13  -2   6        0.88        3.03      1.60 o
 -12  -2   6        7.28       10.40      1.82 o
 -11  -2   6        2.81        2.24      1.20 o
 -10  -2   6       23.23       24.03      2.02 o
  -9  -2   6        1.44        3.00      1.45 o
  -8  -2   6        7.31        7.59      2.54 o
  -7  -2   6       64.98       61.41      2.73 o
  -6  -2   6       85.92       84.79      2.46 o
  -5  -2   6       29.48       31.28      1.25 o
  -4  -2   6      126.30      127.97      2.63 o
  -3  -2   6       19.84       19.74      1.64 o
  -2  -2   6       13.55       11.64      0.85 o
  -1  -2   6       46.46       49.48      1.22 o
   0  -2   6      371.26      378.98      5.25 o
   1  -2   6      447.13      482.56     11.05 o
   2  -2   6      107.97      108.94      2.36 o
   3  -2   6       19.01       19.48      0.89 o
   4  -2   6      200.10      199.02      4.23 o
   5  -2   6       49.35       51.17      1.85 o
   6  -2   6        3.22        4.11      0.89 o
   7  -2   6       64.50       61.18      7.45 o
   8  -2   6       28.31       27.97      3.36 o
   9  -2   6        0.95        1.18      1.82 o
  10  -2   6        1.56        2.27      1.91 o
 -13  -1   6       15.53       18.33      2.27 o
 -12  -1   6       11.67        8.33      1.73 o
 -11  -1   6        4.36        4.38      1.38 o
 -10  -1   6       15.54       14.99      1.83 o
  -9  -1   6      160.44      169.66      8.95 o
  -8  -1   6      255.27      243.94      9.63 o
  -7  -1   6       14.75       11.47      1.36 o
  -6  -1   6       50.98       47.68      1.81 o
  -5  -1   6        5.14        2.86      0.56 o
  -4  -1   6      548.91      610.42      8.07 o
  -3  -1   6      556.74      555.05      9.68 o
  -2  -1   6       69.89       63.64      1.89 o
  -1  -1   6      473.08      532.20      9.30 o
   0  -1   6      252.39      277.87      5.40 o
   1  -1   6       32.03       29.29      1.10 o
   2  -1   6       44.00       44.23      1.16 o
   3  -1   6       94.35       98.35      2.44 o
   4  -1   6       30.54       29.23      2.48 o
   5  -1   6        8.01        7.24      1.02 o
   6  -1   6       44.89       38.85      2.07 o
   7  -1   6        4.80        4.33      1.00 o
   8  -1   6       12.21       10.90      1.44 o
   9  -1   6       28.90       31.76      2.22 o
  10  -1   6       40.69       40.23      4.18 o
 -13   0   6        1.26        2.92      1.60 o
 -12   0   6        0.88        1.18      1.22 o
 -11   0   6        2.04        1.41      1.18 o
 -10   0   6       32.77       42.93      2.76 o
  -9   0   6       43.39       47.31      2.66 o
  -8   0   6        0.06       -0.91      0.91 o
  -7   0   6       18.10       18.89      2.27 o
  -6   0   6       14.86       15.36      1.18 o
  -5   0   6       18.81       19.27      0.91 o
  -4   0   6        1.43        1.35      0.47 o
  -3   0   6      201.17      206.60      4.25 o
  -2   0   6       70.61       71.51      2.01 o
  -1   0   6      534.24      583.75      8.73 o
   0   0   6      106.96      107.56      2.25 o
   1   0   6      106.16      122.82      2.49 o
   2   0   6        1.90        1.27      0.62 o
   3   0   6      238.84      236.96      4.17 o
   4   0   6        1.48        1.02      0.67 o
   5   0   6       81.94       82.93      3.07 o
   6   0   6        0.77        0.00      0.77 o
   7   0   6        0.51       -0.58      0.83 o
   8   0   6        1.20        1.58      1.00 o
   9   0   6        5.49        6.45      1.40 o
  10   0   6        0.72        2.49      1.31 o
 -13   1   6       15.53       16.53      2.25 o
 -12   1   6       11.80        9.61      1.79 o
 -11   1   6        4.37        1.23      1.16 o
 -10   1   6       15.31       15.21      1.77 o
  -9   1   6      157.52      162.32      3.93 o
  -8   1   6      256.26      254.23      7.22 o
  -7   1   6       16.77       13.87      1.11 o
  -6   1   6       52.78       49.51      1.94 o
  -5   1   6        6.12        3.72      1.18 o
  -4   1   6      553.79      601.23     18.44 o
  -3   1   6      554.04      545.38     11.82 o
  -2   1   6       71.02       62.29      1.59 o
  -1   1   6      470.15      530.55      8.57 o
   0   1   6      255.71      282.14      4.65 o
   1   1   6       32.02       29.56      1.25 o
   2   1   6       43.26       43.23      1.56 o
   3   1   6       93.76      100.33      2.58 o
   4   1   6       30.49       25.06      4.00 o
   5   1   6        7.82        6.86      1.12 o
   6   1   6       44.90       38.81      2.25 o
   7   1   6        4.61        3.34      1.14 o
   8   1   6       12.53       12.86      1.61 o
   9   1   6       28.60       28.08      2.40 o
  10   1   6       40.71       42.83      4.72 o
 -13   2   6        0.97        2.27      2.09 o
 -12   2   6        7.26       11.51      1.65 o
 -11   2   6        3.06        2.56      0.93 o
 -10   2   6       23.73       23.98      1.58 o
  -9   2   6        1.51        1.88      0.75 o
  -8   2   6        7.57        8.08      0.82 o
  -7   2   6       64.11       61.60      1.88 o
  -6   2   6       86.08       76.44      2.81 o
  -5   2   6       28.91       30.24      2.54 o
  -4   2   6      127.72      121.15      5.18 o
  -3   2   6       21.34       19.67      2.91 o
  -2   2   6       12.00        9.49      0.96 o
  -1   2   6       45.37       47.53      1.55 o
   0   2   6      375.17      374.37      9.38 o
   1   2   6      441.26      469.85      8.45 o
   2   2   6      105.24      104.96      2.66 o
   3   2   6       19.40       20.65      1.46 o
   4   2   6      197.43      190.53      5.42 o
   5   2   6       50.65       48.86      2.47 o
   6   2   6        3.46        5.07      1.45 o
   7   2   6       64.42       61.86      3.08 o
   8   2   6       28.84       31.11      2.41 o
   9   2   6        0.89        1.27      1.41 o
  10   2   6        1.51       -1.00      1.73 o
 -12   3   6       17.77       25.70      2.91 o
 -11   3   6        7.30        7.45      1.82 o
 -10   3   6        1.84        3.01      0.93 o
  -9   3   6       10.22       13.92      1.50 o
  -8   3   6        0.67       -0.54      0.91 o
  -7   3   6       64.93       66.52      2.72 o
  -6   3   6       12.50       10.03      1.12 o
  -5   3   6      116.10      113.17      4.72 o
  -4   3   6      351.97      347.91      6.53 o
  -3   3   6      123.27      117.35      3.62 o
  -2   3   6        7.57        7.31      0.99 o
  -1   3   6      148.32      154.95      4.26 o
   0   3   6      144.41      146.50      3.25 o
   1   3   6        8.90        8.56      0.74 o
   2   3   6       16.11       15.57      1.25 o
   3   3   6      113.53      109.63      5.49 o
   4   3   6       74.76       69.09      2.16 o
   5   3   6       96.52       91.41      2.71 o
   6   3   6       96.84       91.41      3.81 o
   7   3   6       16.29       15.24      2.91 o
   8   3   6       11.99       12.17      2.63 o
   9   3   6        2.00        0.18      1.82 o
 -11   4   6        1.14        0.18      1.54 o
 -10   4   6       24.87       30.52      3.00 o
  -9   4   6        7.83        7.99      1.82 o
  -8   4   6       11.64       13.90      2.00 o
  -7   4   6       12.69       12.20      2.13 o
  -6   4   6       26.04       28.34      2.50 o
  -5   4   6       61.08       61.13      2.50 o
  -4   4   6       42.22       39.02      1.61 o
  -3   4   6       49.26       50.02      1.78 o
  -2   4   6       99.90       99.51      3.63 o
  -1   4   6      138.97      133.52      3.93 o
   0   4   6       86.20       85.84      4.09 o
   1   4   6        5.78        7.59      0.70 o
   2   4   6       42.14       38.51      1.31 o
   3   4   6       37.78       34.10      2.03 o
   4   4   6       46.34       42.42      1.79 o
   5   4   6       70.80       70.42      3.63 o
   6   4   6       22.77       20.89      2.91 o
   7   4   6       11.19        9.99      2.36 o
   8   4   6        2.24        3.00      2.09 o
 -10   5   6        2.16        2.09      1.63 o
  -9   5   6        3.57        2.18      1.73 o
  -8   5   6       36.50       34.33      3.18 o
  -7   5   6       71.20       72.29      4.54 o
  -6   5   6      191.28      197.26      7.81 o
  -5   5   6       17.80       18.98      2.27 o
  -4   5   6        7.30        6.22      1.09 o
  -3   5   6       14.34       15.83      1.44 o
  -2   5   6        2.98        4.00      0.96 o
  -1   5   6        5.18        5.36      1.54 o
   0   5   6       61.15       59.03      4.00 o
   1   5   6       17.29       22.89      2.04 o
   2   5   6        0.12        0.57      0.81 o
   3   5   6       10.40        9.97      1.10 o
   4   5   6       39.81       43.78      1.91 o
   5   5   6        3.66        2.93      0.83 o
   6   5   6        0.83        0.98      1.06 o
   7   5   6        8.88        9.35      2.54 o
  -9   6   6        9.58        8.36      2.36 o
  -8   6   6       13.95       11.53      2.27 o
  -7   6   6        4.42        2.72      1.63 o
  -6   6   6        6.08        6.72      1.82 o
  -5   6   6       10.04       11.81      2.00 o
  -4   6   6        3.30        0.88      0.89 o
  -3   6   6        4.87        6.53      1.15 o
  -2   6   6       15.50       16.60      3.04 o
  -1   6   6       63.16       58.25      4.95 o
   0   6   6       11.39        6.36      1.91 o
   1   6   6       35.27       36.96      2.41 o
   2   6   6        6.83        7.05      1.10 o
   3   6   6       35.88       36.07      1.94 o
   4   6   6       11.76       14.74      1.39 o
   5   6   6        1.74        0.04      1.11 o
  -7   7   6        2.50        4.27      2.00 o
  -6   7   6        4.99        3.54      1.82 o
  -5   7   6        0.10        0.64      1.45 o
  -4   7   6        9.14       10.87      1.50 o
  -3   7   6        5.75        9.70      1.41 o
  -2   7   6        8.38        6.24      1.34 o
  -1   7   6        5.25        5.09      1.28 o
   0   7   6        2.44        1.91      1.82 o
   1   7   6        2.52       -0.82      1.63 o
   2   7   6        1.83        3.63      2.00 o
   3   7   6        6.31        6.45      2.36 o
  -2   8   6        3.85        6.92      2.27 o
  -1   8   6        3.25        3.13      1.63 o
  -6  -7   7        1.96        0.54      1.00 o
  -5  -7   7        0.47        1.82      1.00 o
  -4  -7   7        6.71        8.90      1.27 o
  -3  -7   7        4.55        3.54      0.91 o
  -2  -7   7       16.24       18.16      1.54 o
  -1  -7   7        1.69        0.36      0.73 o
   0  -7   7        0.51        0.54      0.82 o
   1  -7   7        9.64        9.63      1.45 o
   2  -7   7        7.46        7.08      1.54 o
   3  -7   7        1.01        0.09      1.18 o
  -9  -6   7        8.65        9.72      2.27 o
  -8  -6   7       17.11       19.71      2.45 o
  -7  -6   7        5.66        4.90      1.63 o
  -6  -6   7       19.83       23.25      2.27 o
  -5  -6   7        2.50        3.81      1.27 o
  -4  -6   7        6.13        3.91      1.18 o
  -3  -6   7        3.20        3.27      1.18 o
  -2  -6   7       14.41       16.62      1.73 o
  -1  -6   7        8.73       10.72      1.54 o
   0  -6   7        7.04        6.45      1.36 o
   1  -6   7       15.47       13.53      1.73 o
   2  -6   7       13.92       13.53      1.82 o
   3  -6   7        0.78        1.18      1.18 o
   4  -6   7       12.86       11.17      2.00 o
   5  -6   7        0.84        0.91      1.36 o
 -10  -5   7        3.85        5.45      2.00 o
  -9  -5   7        5.01        2.54      1.73 o
  -8  -5   7        0.60        0.82      1.45 o
  -7  -5   7       11.80       15.53      2.27 o
  -6  -5   7       21.30       19.34      2.27 o
  -5  -5   7        3.69        6.18      1.45 o
  -4  -5   7       15.41       13.62      1.73 o
  -3  -5   7       24.93       22.02      2.27 o
  -2  -5   7       28.82       30.56      1.36 o
  -1  -5   7       45.02       42.95      2.72 o
   0  -5   7       38.88       37.42      1.65 o
   1  -5   7      203.62      199.96      7.58 o
   2  -5   7       21.24       29.15      2.54 o
   3  -5   7        0.31        0.00      1.09 o
   4  -5   7        2.37        3.09      1.36 o
   5  -5   7        0.90        2.45      1.45 o
   6  -5   7        5.38        2.36      1.73 o
   7  -5   7        1.25        0.18      1.54 o
 -11  -4   7        4.84        5.90      2.18 o
 -10  -4   7        5.50        3.81      1.82 o
  -9  -4   7       22.93       30.70      3.09 o
  -8  -4   7        1.96        0.73      1.36 o
  -7  -4   7       13.80       13.08      2.09 o
  -6  -4   7       31.76       25.61      2.63 o
  -5  -4   7      276.22      277.60      5.85 o
  -4  -4   7      188.35      192.57      7.54 o
  -3  -4   7       80.22       67.92      3.62 o
  -2  -4   7      100.72      105.95      2.83 o
  -1  -4   7       61.56       61.44      2.02 o
   0  -4   7       13.31       11.10      0.95 o
   1  -4   7       15.68       15.56      2.85 o
   2  -4   7        1.30        1.33      0.81 o
   3  -4   7       57.09       45.77      3.36 o
   4  -4   7       30.93       24.88      2.63 o
   5  -4   7       13.89       11.99      2.00 o
   6  -4   7       27.63       27.79      3.00 o
   7  -4   7        0.80        1.18      1.54 o
   8  -4   7        2.11        2.36      1.73 o
 -12  -3   7        8.96       11.17      2.54 o
 -11  -3   7        9.08       12.35      2.54 o
 -10  -3   7       26.31       27.70      3.27 o
  -9  -3   7       17.48       21.89      2.82 o
  -8  -3   7       36.50       36.42      3.27 o
  -7  -3   7       12.74       12.81      1.13 o
  -6  -3   7       57.01       57.63      2.13 o
  -5  -3   7       23.29       24.25      1.18 o
  -4  -3   7      435.84      434.04      6.94 o
  -3  -3   7      520.34      515.84      9.19 o
  -2  -3   7       21.60       22.20      1.19 o
  -1  -3   7       54.37       50.70      2.36 o
   0  -3   7        7.20        6.67      0.78 o
   1  -3   7       19.05       20.20      1.19 o
   2  -3   7       47.59       49.82      2.07 o
   3  -3   7       24.67       23.55      1.79 o
   5  -3   7       41.50       39.87      3.45 o
   6  -3   7        5.01        4.27      1.82 o
   7  -3   7       29.65       31.97      3.36 o
   8  -3   7       14.21       14.89      2.82 o
   9  -3   7        1.91        4.18      2.18 o
 -13  -2   7        1.59        3.27      2.18 o
 -12  -2   7        2.76        0.54      1.91 o
 -11  -2   7       23.75       22.61      3.27 o
 -10  -2   7       40.95       40.32      3.81 o
  -9  -2   7        1.69        3.54      1.54 o
  -8  -2   7       81.89       79.29      4.72 o
  -7  -2   7       38.49       35.22      3.41 o
  -6  -2   7      480.48      485.26     19.66 o
  -5  -2   7       60.12       64.80      1.86 o
  -4  -2   7       69.22       72.34      1.93 o
  -3  -2   7        8.37        6.36      0.78 o
  -2  -2   7      112.48      110.11      2.85 o
  -1  -2   7       45.28       43.68      1.39 o
   0  -2   7       31.46       37.36      1.30 o
   1  -2   7       31.15       30.15      1.39 o
   2  -2   7       36.37       36.08      1.52 o
   3  -2   7       10.81        9.19      0.84 o
   4  -2   7       82.49       78.00      3.08 o
   5  -2   7       22.91       21.36      1.51 o
   6  -2   7        9.37        8.90      1.13 o
   7  -2   7       25.97       25.02      1.76 o
   8  -2   7       40.96       40.23      4.00 o
   9  -2   7        7.91        6.08      2.18 o
 -13  -1   7        0.71       -0.45      1.91 o
 -12  -1   7        2.44        3.91      2.09 o
 -11  -1   7        1.61        2.82      1.82 o
 -10  -1   7        0.97        2.63      1.73 o
  -9  -1   7       12.69        9.90      2.18 o
  -8  -1   7      132.12      127.78      6.18 o
  -7  -1   7       23.35       26.52      2.63 o
  -6  -1   7       22.79       23.19      1.38 o
  -5  -1   7       16.15       15.09      1.07 o
  -4  -1   7      107.98      111.46      2.90 o
  -3  -1   7       67.61       73.05      2.67 o
  -2  -1   7      167.21      170.02      4.67 o
  -1  -1   7      361.36      413.24      7.43 o
   0  -1   7       87.70       82.69      2.36 o
   1  -1   7      249.49      259.16      4.55 o
   2  -1   7        1.79        1.96      0.43 o
   3  -1   7      221.73      232.22      4.11 o
   4  -1   7        3.17        3.79      1.03 o
   5  -1   7       82.89       79.44      3.01 o
   6  -1   7       15.25       13.41      1.42 o
   7  -1   7       19.60       20.21      1.72 o
   8  -1   7       15.61       15.03      1.64 o
   9  -1   7        0.69        0.00      1.73 o
 -13   0   7        7.85        7.44      3.27 o
 -12   0   7        4.03        6.82      1.60 o
 -11   0   7        0.07        0.36      1.54 o
 -10   0   7      107.92      104.26      6.08 o
  -9   0   7        0.34        1.91      1.45 o
  -8   0   7       22.10       24.79      2.82 o
  -7   0   7       32.68       40.14      3.18 o
  -6   0   7      350.31      348.12     11.99 o
  -5   0   7       29.88       23.51      1.61 o
  -4   0   7        5.64        5.21      0.73 o
  -3   0   7      369.04      478.59      8.69 o
  -2   0   7      156.29      180.75      3.95 o
  -1   0   7      101.04      108.86      2.56 o
   0   0   7       93.14       87.97      2.07 o
   1   0   7       38.98       38.80      1.34 o
   2   0   7       27.22       27.38      1.30 o
   3   0   7       57.44       56.97      1.91 o
   4   0   7       72.79       69.40      1.85 o
   5   0   7       46.21       47.86      3.81 o
   6   0   7        1.78        2.69      1.27 o
   7   0   7        0.61        1.22      1.04 o
   8   0   7       12.33       15.26      1.74 o
   9   0   7        3.47        5.13      3.04 o
  10   0   7        7.08        4.45      2.27 o
 -13   1   7        0.73       -0.54      1.50 o
 -12   1   7        2.51        1.45      2.00 o
 -11   1   7        1.53       -1.36      1.36 o
 -10   1   7        0.91        0.27      1.45 o
  -9   1   7       12.84       16.26      2.45 o
  -8   1   7      132.21      126.60      6.27 o
  -7   1   7       22.73       21.98      2.45 o
  -6   1   7       23.60       24.52      2.36 o
  -5   1   7       16.13       16.62      1.91 o
  -4   1   7      112.31      111.44      5.09 o
  -3   1   7       65.92       73.55      6.31 o
  -2   1   7      166.26      163.77      5.51 o
  -1   1   7      353.41      380.16      7.51 o
   0   1   7       85.72       79.22      2.25 o
   1   1   7      255.85      262.88      5.22 o
   2   1   7        2.09        1.01      0.56 o
   3   1   7      220.72      231.12      4.89 o
   4   1   7        2.83        1.81      0.93 o
   5   1   7       82.73       75.99      4.27 o
   6   1   7       14.80       13.91      4.00 o
   7   1   7       19.96       20.27      1.89 o
   8   1   7       15.76       16.98      1.95 o
   9   1   7        0.67        0.42      1.18 o
 -13   2   7        1.58        2.18      2.45 o
 -12   2   7        2.97        6.63      2.45 o
 -11   2   7       23.79       23.16      3.09 o
 -10   2   7       41.70       43.05      3.91 o
  -9   2   7        1.33        0.64      1.27 o
  -8   2   7       79.14       73.81      2.77 o
  -7   2   7       38.07       37.74      2.27 o
  -6   2   7      479.38      466.82     15.62 o
  -5   2   7       57.96       57.04      3.54 o
  -4   2   7       72.64       76.20      3.91 o
  -3   2   7        7.87        6.49      0.96 o
  -2   2   7      114.80      110.02      2.78 o
  -1   2   7       44.24       42.16      1.57 o
   0   2   7       31.35       35.76      1.62 o
   1   2   7       31.23       30.94      1.35 o
   2   2   7       35.61       35.58      2.03 o
   3   2   7       10.66        8.91      0.99 o
   4   2   7       83.56       76.59      3.15 o
   5   2   7       23.57       20.15      1.80 o
   6   2   7        9.74        8.70      2.09 o
   7   2   7       25.62       26.58      2.91 o
   8   2   7       41.07       44.61      4.59 o
   9   2   7        7.87        6.27      2.18 o
 -12   3   7        9.12       11.63      2.36 o
 -11   3   7        8.91        5.81      1.91 o
 -10   3   7       26.71       28.46      3.41 o
  -9   3   7       17.13       19.94      1.82 o
  -8   3   7       37.20       40.54      2.27 o
  -7   3   7       12.21       10.35      1.33 o
  -6   3   7       56.20       55.67      3.63 o
  -5   3   7       22.49       21.71      2.36 o
  -4   3   7      442.43      422.07      9.89 o
  -3   3   7      514.60      505.42     11.43 o
  -2   3   7       19.72       19.92      2.00 o
  -1   3   7       55.22       56.24      3.17 o
   0   3   7        6.12        5.11      1.48 o
   1   3   7       19.77       19.75      1.38 o
   2   3   7       49.15       50.69      1.96 o
   3   3   7       25.52       24.04      1.34 o
   4   3   7        2.97        1.91      1.36 o
   5   3   7       40.41       37.83      3.50 o
   6   3   7        5.23        9.48      1.86 o
   7   3   7       29.90       34.06      3.72 o
   8   3   7       14.04       17.80      3.00 o
   9   3   7        1.85        0.82      2.09 o
 -11   4   7        5.13        6.99      2.09 o
 -10   4   7        5.42        3.54      1.73 o
  -9   4   7       23.38       23.52      2.63 o
  -8   4   7        1.94        1.63      1.27 o
  -7   4   7       14.90       14.00      1.50 o
  -6   4   7       32.11       32.53      3.36 o
  -5   4   7      277.90      290.64      9.40 o
  -4   4   7      185.07      186.35      5.26 o
  -3   4   7       81.21       73.65      2.82 o
  -2   4   7      101.67      108.69      3.61 o
  -1   4   7       60.65       59.81      1.99 o
   0   4   7       13.45       11.60      0.93 o
   1   4   7       15.23       15.80      1.16 o
   2   4   7        1.23        1.35      0.71 o
   3   4   7       56.54       53.96      2.95 o
   4   4   7       31.52       29.03      1.93 o
   5   4   7       14.11       12.90      2.54 o
   6   4   7       26.96       20.71      3.09 o
   7   4   7        0.71       -1.73      1.73 o
 -10   5   7        3.66        2.91      1.82 o
  -9   5   7        5.06        3.00      1.82 o
  -8   5   7        0.69        0.27      1.45 o
  -7   5   7       11.41       11.99      2.18 o
  -6   5   7       21.34       21.25      2.54 o
  -5   5   7        3.95        4.54      1.45 o
  -4   5   7       15.90       15.54      1.51 o
  -3   5   7       25.36       28.34      2.82 o
  -2   5   7       29.14       28.43      2.82 o
  -1   5   7       43.31       42.96      3.45 o
   0   5   7       40.11       42.76      2.08 o
   1   5   7      204.12      205.71      8.81 o
   2   5   7       20.80       24.16      2.91 o
   3   5   7        0.23        0.43      0.92 o
   4   5   7        2.32        2.45      1.07 o
   5   5   7        0.83        1.54      1.73 o
   6   5   7        5.49        6.54      2.27 o
  -9   6   7        9.02        8.63      2.36 o
  -8   6   7       16.74       16.62      2.63 o
  -7   6   7        6.02        4.63      1.73 o
  -6   6   7       19.86       20.80      2.72 o
  -5   6   7        2.29        3.31      1.16 o
  -4   6   7        5.79        4.95      1.22 o
  -3   6   7        3.40        4.45      1.22 o
  -2   6   7       14.63       11.81      2.18 o
  -1   6   7        8.86        5.81      2.00 o
   0   6   7        6.86        7.63      2.18 o
   1   6   7       15.71       15.44      2.54 o
   2   6   7       13.71       16.11      1.83 o
   3   6   7        0.68       -0.68      1.09 o
   4   6   7       13.01       14.26      2.72 o
  -6   7   7        1.99        0.91      1.63 o
  -5   7   7        0.51        0.00      1.36 o
  -4   7   7        6.94        7.47      2.41 o
  -3   7   7        4.54        1.56      1.13 o
  -2   7   7       16.04       16.35      2.72 o
  -1   7   7        1.59        0.27      1.73 o
   0   7   7        0.48       -0.64      1.63 o
   1   7   7        9.67       12.53      2.63 o
   2   7   7        7.61       15.08      3.00 o
  -5  -7   8        0.84       -0.36      1.09 o
  -4  -7   8        0.38       -0.54      1.00 o
  -3  -7   8        3.50        6.90      1.36 o
  -2  -7   8        6.23        8.36      1.36 o
  -1  -7   8        1.36        1.73      1.09 o
   0  -7   8       10.31        9.35      1.54 o
   1  -7   8        0.28        1.18      1.18 o
  -8  -6   8        0.68        0.09      1.45 o
  -7  -6   8        1.88        1.45      1.45 o
  -6  -6   8       22.67       25.43      2.45 o
  -5  -6   8        7.23        6.18      1.54 o
  -4  -6   8       11.58       12.17      1.82 o
  -3  -6   8       11.78       11.81      1.73 o
  -2  -6   8        2.99        4.45      1.36 o
  -1  -6   8       17.48       10.99      1.82 o
   0  -6   8       27.11       34.69      2.72 o
   1  -6   8        3.55        4.27      1.36 o
   2  -6   8        6.03        3.36      1.45 o
   3  -6   8        0.70       -0.09      1.27 o
   4  -6   8        1.29        3.63      1.45 o
 -10  -5   8        3.30        5.09      2.18 o
  -9  -5   8       10.49       11.26      2.45 o
  -8  -5   8       16.05       15.71      2.54 o
  -7  -5   8        1.77       -0.18      1.36 o
  -6  -5   8        8.87       10.99      1.91 o
  -5  -5   8        1.06        1.18      1.18 o
  -4  -5   8       18.76       19.25      2.18 o
  -3  -5   8        1.76        1.09      1.09 o
  -2  -5   8        8.87        9.17      1.63 o
  -1  -5   8       26.42       21.52      2.27 o
   0  -5   8       37.18       38.33      3.00 o
   1  -5   8       15.04        9.81      1.82 o
   2  -5   8        1.51        1.27      1.18 o
   3  -5   8        0.68        1.36      1.18 o
   4  -5   8        0.75        1.45      1.36 o
   5  -5   8        5.01        2.36      1.73 o
   6  -5   8        0.29        0.64      1.54 o
 -11  -4   8       11.52       15.62      3.00 o
 -10  -4   8        5.81        6.27      2.09 o
  -9  -4   8        8.64        5.90      1.91 o
  -8  -4   8        3.31        2.27      1.54 o
  -7  -4   8        7.38        8.90      2.00 o
  -6  -4   8       26.21       18.16      2.45 o
  -5  -4   8       62.14       60.12      3.81 o
  -4  -4   8       52.61       55.26      2.54 o
  -3  -4   8      142.98      151.11      4.58 o
  -2  -4   8       41.33       36.02      2.91 o
  -1  -4   8      109.88      110.86      3.85 o
   0  -4   8       13.15       12.45      1.32 o
   1  -4   8       10.75        9.94      1.32 o
   2  -4   8        4.47        3.35      1.06 o
   3  -4   8       57.55       54.86      3.81 o
   4  -4   8       12.93       16.17      2.36 o
   5  -4   8        4.29        1.36      1.45 o
   6  -4   8       29.29       25.25      3.09 o
   7  -4   8        1.42        3.36      1.73 o
 -12  -3   8       24.06       25.07      3.54 o
 -11  -3   8       10.26        9.17      2.45 o
 -10  -3   8       28.37       29.43      3.36 o
  -9  -3   8       30.32       30.88      3.36 o
  -8  -3   8       26.00       29.70      3.09 o
  -7  -3   8        5.95        9.17      1.91 o
  -6  -3   8       84.53       82.53      2.86 o
  -5  -3   8      211.49      207.19      5.27 o
  -4  -3   8      392.93      398.73      6.64 o
  -3  -3   8       27.15       31.47      2.77 o
  -2  -3   8      114.54      109.72      2.95 o
  -1  -3   8        2.82        2.71      0.72 o
   0  -3   8        6.27        7.02      1.44 o
   1  -3   8        4.14        5.45      0.84 o
   2  -3   8       21.24       21.13      1.34 o
   3  -3   8       10.54        8.55      1.27 o
   4  -3   8       20.22       19.62      2.63 o
   5  -3   8        5.19        2.63      1.54 o
   6  -3   8       53.62       50.68      4.09 o
   7  -3   8       17.89       13.90      2.54 o
   8  -3   8        6.33        7.63      2.36 o
 -12  -2   8        4.06        1.91      2.09 o
 -11  -2   8        3.40        3.81      2.00 o
 -10  -2   8        9.30       11.63      2.45 o
  -9  -2   8       16.88       14.17      2.36 o
  -8  -2   8        9.14        6.54      1.91 o
  -7  -2   8      181.86      184.64      5.52 o
  -6  -2   8      326.10      321.70      8.30 o
  -5  -2   8      101.93      109.56      4.87 o
  -4  -2   8       42.44       42.42      3.22 o
  -3  -2   8       38.74       39.59      2.09 o
  -2  -2   8      126.20      127.51      3.95 o
  -1  -2   8      301.97      309.26      9.12 o
   0  -2   8      118.84      120.21      3.09 o
   1  -2   8      107.72      108.64      3.75 o
   2  -2   8       60.56       68.27      2.23 o
   3  -2   8        5.48        5.90      0.70 o
   4  -2   8        6.28        5.73      0.98 o
   5  -2   8        4.55        5.94      1.27 o
   6  -2   8        8.97       10.06      1.32 o
   7  -2   8        3.35       -0.27      1.63 o
   8  -2   8        1.24        0.64      1.82 o
 -13  -1   8        4.27        8.45      2.63 o
 -12  -1   8        3.16        3.54      2.18 o
 -11  -1   8        7.67        3.27      1.91 o
 -10  -1   8       23.01       22.61      3.09 o
  -9  -1   8       29.85       26.61      3.00 o
  -8  -1   8      420.29      418.50     14.80 o
  -7  -1   8       96.91      101.72      5.45 o
  -6  -1   8        7.31        6.63      1.63 o
  -5  -1   8        0.07       -0.61      0.61 o
  -4  -1   8       49.68       49.50      2.38 o
  -3  -1   8        6.54        4.63      0.98 o
  -2  -1   8       39.48       43.77      1.76 o
  -1  -1   8       48.46       51.30      1.90 o
   0  -1   8       44.49       49.33      1.90 o
   1  -1   8      144.40      141.06      3.59 o
   2  -1   8      196.34      201.24      5.06 o
   3  -1   8       18.71       17.81      1.29 o
   4  -1   8       33.25       33.17      1.95 o
   5  -1   8       60.85       61.06      2.77 o
   6  -1   8       34.96       38.19      2.31 o
   7  -1   8        3.93        5.11      1.22 o
   8  -1   8        4.84        2.45      1.91 o
   9  -1   8        0.90        0.00      1.73 o
 -13   0   8        6.74        8.17      2.72 o
 -12   0   8        0.41        4.27      2.18 o
 -11   0   8       58.04       63.76      5.00 o
 -10   0   8       67.00       66.03      4.72 o
  -9   0   8        0.33       -0.27      1.27 o
  -8   0   8       45.89       52.31      3.91 o
  -7   0   8        8.32       10.99      2.00 o
  -6   0   8       12.02       10.26      1.82 o
  -5   0   8       46.39       47.68      3.27 o
  -4   0   8      108.93      108.66      3.81 o
  -3   0   8       23.57       23.45      1.57 o
  -2   0   8      335.47      350.27     10.99 o
  -1   0   8      172.39      165.04      3.81 o
   0   0   8       85.71       83.26      2.43 o
   1   0   8        1.67        1.07      1.00 o
   2   0   8       14.00       15.48      1.15 o
   3   0   8      302.07      304.72      5.14 o
   4   0   8       33.81       27.31      1.18 o
   5   0   8        2.16        2.04      0.99 o
   6   0   8        6.19        7.98      2.18 o
   7   0   8        0.71        1.12      2.18 o
   8   0   8        0.88        0.37      1.13 o
   9   0   8        0.69       -0.52      2.04 o
 -13   1   8        4.10        8.54      2.91 o
 -12   1   8        3.10        2.91      2.09 o
 -11   1   8        7.59        9.63      2.36 o
 -10   1   8       22.94       21.98      3.00 o
  -9   1   8       31.35       26.61      3.09 o
  -8   1   8      418.08      424.31     14.80 o
  -7   1   8       97.26       95.91      5.27 o
  -6   1   8        6.55        2.72      1.36 o
  -5   1   8        0.02        1.36      1.09 o
  -4   1   8       50.85       52.10      3.95 o
  -3   1   8        6.48        6.74      1.03 o
  -2   1   8       39.53       45.84      1.75 o
  -1   1   8       48.86       49.21      1.80 o
   0   1   8       44.66       46.65      1.92 o
   1   1   8      143.36      138.41      3.42 o
   2   1   8      197.58      196.30      4.85 o
   3   1   8       17.82       15.93      1.21 o
   4   1   8       32.34       32.60      2.27 o
   5   1   8       62.02       64.25      5.54 o
   6   1   8       35.06       35.28      4.59 o
   7   1   8        3.74        3.47      1.45 o
   8   1   8        4.89        3.99      1.46 o
   9   1   8        0.90        0.53      1.28 o
 -12   2   8        4.05        2.45      2.00 o
 -11   2   8        3.50        5.27      2.09 o
 -10   2   8        9.17        7.90      2.18 o
  -9   2   8       16.61       12.71      2.45 o
  -8   2   8        9.23        9.17      2.09 o
  -7   2   8      178.42      174.19      7.72 o
  -6   2   8      331.53      318.24     11.53 o
  -5   2   8      100.30       99.36      5.18 o
  -4   2   8       44.64       39.51      3.09 o
  -3   2   8       38.83       41.09      3.10 o
  -2   2   8      128.16      122.50      3.51 o
  -1   2   8      303.09      303.79      7.79 o
   0   2   8      119.61      120.93      3.07 o
   1   2   8      105.20      102.92      2.82 o
   2   2   8       60.67       65.10      2.89 o
   3   2   8        5.23        4.35      0.81 o
   4   2   8        6.00        5.57      1.86 o
   5   2   8        4.41        7.05      1.63 o
   6   2   8        9.16        8.80      2.50 o
   7   2   8        3.27        1.63      1.22 o
   8   2   8        1.25        2.00      1.82 o
 -10   3   8       27.46       28.15      3.36 o
  -9   3   8       31.30       31.33      3.45 o
  -8   3   8       26.07       31.42      3.18 o
  -7   3   8        5.99        6.36      1.73 o
  -6   3   8       82.40       84.83      4.81 o
  -5   3   8      210.92      211.43      8.26 o
  -4   3   8      395.13      394.42      9.50 o
  -3   3   8       27.18       26.49      3.13 o
  -2   3   8      114.38      109.49      4.44 o
  -1   3   8        2.71        3.54      0.71 o
   0   3   8        6.11        5.47      0.77 o
   1   3   8        3.84        5.42      1.15 o
   2   3   8       21.21       19.51      1.50 o
   3   3   8       10.28       10.79      0.97 o
   4   3   8       20.96       18.98      1.79 o
   5   3   8        4.88        3.43      1.23 o
   6   3   8       53.76       52.22      4.45 o
   7   3   8       17.96       14.80      2.91 o
   8   3   8        6.16        3.27      2.09 o
 -10   4   8        5.97        6.99      2.09 o
  -9   4   8        8.36        8.63      2.09 o
  -8   4   8        3.32        5.36      1.73 o
  -6   4   8       27.21       27.88      2.82 o
  -5   4   8       61.76       61.94      4.00 o
  -4   4   8       50.58       53.69      2.60 o
  -3   4   8      140.02      141.68      4.52 o
  -2   4   8       42.41       38.33      1.73 o
  -1   4   8      110.95      121.63      3.14 o
   0   4   8       12.77       13.46      1.14 o
   1   4   8       11.49       12.03      1.02 o
   2   4   8        4.89        5.09      1.91 o
   3   4   8       57.12       64.12      4.63 o
   4   4   8       12.76       18.87      3.45 o
   5   4   8        4.49        8.36      2.27 o
   6   4   8       29.52       34.24      3.81 o
   7   4   8        1.35        1.82      2.09 o
 -10   5   8        3.35        6.18      2.18 o
  -9   5   8       10.56       11.63      2.54 o
  -8   5   8       15.85       14.80      2.45 o
  -7   5   8        1.99        1.09      1.54 o
  -6   5   8        8.87       12.62      2.18 o
  -4   5   8       18.92       23.07      2.72 o
  -3   5   8        1.70        1.27      1.36 o
  -2   5   8        8.82       10.17      2.09 o
  -1   5   8       26.78       21.62      2.72 o
   0   5   8       36.88       40.96      3.72 o
   1   5   8       14.88       10.99      2.27 o
   2   5   8        1.64        3.91      1.73 o
   3   5   8        0.72       -0.64      1.45 o
   4   5   8        0.86        2.27      1.73 o
   5   5   8        4.86        5.27      2.27 o
  -8   6   8        0.60       -0.64      1.54 o
  -7   6   8        2.00       -0.91      1.36 o
  -6   6   8       22.94       20.25      2.72 o
  -5   6   8        7.49        6.80      1.40 o
  -4   6   8       11.07       10.63      2.36 o
  -3   6   8       11.26       10.44      2.18 o
  -2   6   8        3.23        3.27      1.82 o
  -1   6   8       17.88       16.53      2.72 o
   0   6   8       27.29       30.42      3.45 o
   1   6   8        3.40        1.18      1.63 o
   2   6   8        5.89        2.63      2.00 o
   3   6   8        0.64       -1.54      1.73 o
  -5   7   8        0.88        2.45      1.82 o
  -4   7   8        0.40        1.63      1.91 o
  -3   7   8        3.49        6.54      2.18 o
  -2   7   8        6.29        5.09      2.18 o
  -1   7   8        1.40        1.63      1.91 o
   0   7   8       10.17       10.08      2.72 o
   1   7   8        0.25        0.73      2.00 o
  -3  -7   9        1.87        1.45      1.18 o
  -2  -7   9        2.75        5.63      1.45 o
  -7  -6   9        0.19       -0.82      1.36 o
  -6  -6   9       24.55       29.61      2.82 o
  -5  -6   9        4.81        4.45      1.54 o
  -4  -6   9        6.62        6.36      1.63 o
  -3  -6   9       10.67       13.62      1.91 o
  -2  -6   9        3.36        3.36      1.45 o
  -1  -6   9        2.29        1.54      1.27 o
   0  -6   9       12.21        9.99      1.91 o
   1  -6   9        2.16        2.63      1.45 o
   2  -6   9        2.29        1.54      1.36 o
   3  -6   9        7.67        7.36      1.91 o
  -9  -5   9        1.24        1.82      1.82 o
  -8  -5   9       15.18       14.99      2.54 o
  -7  -5   9       37.08       36.33      3.36 o
  -6  -5   9       12.10        5.54      1.73 o
  -5  -5   9        0.22       -1.09      1.09 o
  -4  -5   9        4.22        3.72      1.54 o
  -3  -5   9       15.57       21.80      2.36 o
  -2  -5   9        6.15        5.81      1.54 o
  -1  -5   9        7.32        8.90      1.82 o
   0  -5   9        1.83        0.73      1.27 o
   1  -5   9        8.80       11.63      2.00 o
   2  -5   9       14.51       20.43      2.45 o
   3  -5   9        4.82        7.63      1.82 o
   4  -5   9        2.07        4.27      1.82 o
   5  -5   9        0.16       -1.36      1.45 o
 -10  -4   9       35.36       41.32      4.09 o
  -9  -4   9        6.72        7.17      2.18 o
  -8  -4   9        6.41        7.45      2.00 o
  -7  -4   9        4.04        4.63      1.73 o
  -6  -4   9       26.30       24.61      2.82 o
  -5  -4   9      108.28      103.54      5.45 o
  -4  -4   9       91.58       85.19      4.81 o
  -3  -4   9       81.18       88.01      4.81 o
  -2  -4   9       25.00       22.34      2.45 o
  -1  -4   9       11.87        9.12      1.32 o
   0  -4   9       48.21       45.11      4.77 o
   1  -4   9        3.63        4.01      2.00 o
   2  -4   9       10.97       10.78      1.82 o
   3  -4   9        7.59        5.45      1.82 o
   4  -4   9        0.73        0.18      1.45 o
   5  -4   9       16.34       14.80      2.54 o
   6  -4   9        2.16        3.36      2.00 o
 -11  -3   9       10.39        7.90      2.36 o
 -10  -3   9        5.45        4.54      2.09 o
  -9  -3   9        0.98        0.64      1.63 o
  -8  -3   9       17.70       19.16      2.72 o
  -7  -3   9        0.08       -1.09      1.09 o
  -6  -3   9       21.01       17.71      2.54 o
  -5  -3   9      133.39      143.59      6.63 o
  -4  -3   9       30.58       33.04      1.73 o
  -3  -3   9      489.68      504.97     15.39 o
  -2  -3   9       30.78       27.20      1.54 o
  -1  -3   9       23.51       26.40      1.49 o
   0  -3   9        2.37        3.37      0.77 o
   1  -3   9       23.03       23.61      1.77 o
   2  -3   9        3.28        2.95      0.93 o
   3  -3   9        6.85        6.35      1.19 o
   4  -3   9       42.89       43.78      3.72 o
   5  -3   9       17.86       19.44      2.72 o
   6  -3   9       14.25       13.99      2.63 o
   7  -3   9        3.63        3.00      2.09 o
 -12  -2   9        0.06        1.18      1.91 o
 -11  -2   9        2.56        0.27      2.00 o
 -10  -2   9       31.07       39.87      4.09 o
  -9  -2   9       70.72       73.56      5.00 o
  -8  -2   9       41.61       39.87      3.63 o
  -7  -2   9      148.09      129.78      6.63 o
  -6  -2   9      108.74      112.57      4.14 o
  -5  -2   9       30.70       36.18      3.33 o
  -4  -2   9       28.55       26.24      1.89 o
  -3  -2   9       38.42       34.04      2.91 o
  -2  -2   9       19.59       15.64      1.68 o
  -1  -2   9      255.94      272.95      9.49 o
   0  -2   9      116.14      117.52      4.54 o
   1  -2   9       27.47       33.25      1.61 o
   2  -2   9        1.70        1.36      0.69 o
   3  -2   9        4.50        5.01      1.00 o
   4  -2   9       33.54       32.78      2.01 o
   5  -2   9        4.81        3.84      0.97 o
   6  -2   9        5.98        1.27      1.63 o
   7  -2   9        3.32        2.91      1.91 o
 -12  -1   9        2.77        3.72      2.27 o
 -11  -1   9        6.99        5.72      2.27 o
 -10  -1   9       47.99       47.41      4.36 o
  -9  -1   9       14.89       12.90      2.54 o
  -8  -1   9       28.47       34.97      3.36 o
  -7  -1   9       30.24       23.43      2.82 o
  -6  -1   9       41.39       44.23      3.45 o
  -5  -1   9       35.71       39.23      3.18 o
  -4  -1   9       60.85       66.39      4.09 o
  -3  -1   9       61.32       59.66      5.54 o
  -2  -1   9       39.47       38.39      2.82 o
  -1  -1   9       36.53       36.48      2.21 o
   0  -1   9       26.41       27.61      2.91 o
   1  -1   9      435.92      455.37     10.49 o
   2  -1   9       58.83       57.27      1.97 o
   3  -1   9        5.51        5.05      1.04 o
   4  -1   9        1.48        1.55      0.66 o
   5  -1   9        9.91       11.41      1.82 o
   6  -1   9        6.31        6.73      1.33 o
   7  -1   9        1.85        1.22      1.11 o
   8  -1   9        0.32        0.45      1.82 o
 -12   0   9        1.85        3.54      2.36 o
 -11   0   9        3.26        6.63      2.27 o
 -10   0   9       34.54       37.60      3.81 o
  -9   0   9       24.95       30.15      3.36 o
  -8   0   9       35.68       34.97      3.36 o
  -7   0   9        4.69        3.72      1.54 o
  -6   0   9        4.53        3.63      1.45 o
  -5   0   9       45.98       43.50      3.36 o
  -4   0   9        0.02        1.18      1.18 o
  -3   0   9        0.40        1.27      1.18 o
  -2   0   9       79.49       81.65      4.45 o
  -1   0   9       17.54       17.59      1.47 o
   0   0   9       21.92       22.45      1.64 o
   1   0   9       23.74       21.98      2.32 o
   2   0   9       10.25        9.63      1.31 o
   3   0   9       19.62       22.46      1.25 o
   4   0   9      284.69      286.04      5.68 o
   5   0   9        5.39        4.80      1.22 o
   6   0   9        8.19        7.97      1.44 o
   7   0   9        0.44        0.76      1.45 o
   8   0   9        0.03       -0.22      1.18 o
 -12   1   9        2.70        3.18      2.09 o
 -11   1   9        6.95        4.54      2.27 o
 -10   1   9       48.11       44.59      4.09 o
  -9   1   9       14.19       14.89      2.54 o
  -8   1   9       29.35       30.70      3.27 o
  -7   1   9       30.15       32.42      3.09 o
  -6   1   9       41.53       45.50      3.45 o
  -5   1   9       34.85       34.60      3.00 o
  -4   1   9       61.78       65.75      4.09 o
  -3   1   9       60.52       63.39      3.91 o
  -2   1   9       42.11       40.09      1.71 o
  -1   1   9       37.58       41.43      1.95 o
   0   1   9       24.97       29.81      1.57 o
   1   1   9      434.53      452.27     11.15 o
   2   1   9       60.00       57.46      2.19 o
   3   1   9        5.35        4.45      0.91 o
   4   1   9        1.54        1.00      0.99 o
   5   1   9        9.88        9.91      1.54 o
   6   1   9        6.31        4.98      1.59 o
   7   1   9        1.89        1.05      1.22 o
   8   1   9        0.31        0.42      1.54 o
 -12   2   9        0.04       -0.82      1.73 o
 -11   2   9        2.78        0.64      2.00 o
 -10   2   9       30.82       36.42      3.91 o
  -9   2   9       71.90       74.75      5.09 o
  -8   2   9       40.70       40.23      3.72 o
  -7   2   9      147.99      148.58      6.90 o
  -6   2   9      108.55      123.15      6.08 o
  -5   2   9       30.67       29.24      2.91 o
  -4   2   9       28.64       29.15      2.72 o
  -3   2   9       38.62       28.11      2.13 o
  -2   2   9       19.34       20.26      1.31 o
  -1   2   9      253.15      271.99      7.49 o
   0   2   9      118.29      119.81      3.45 o
   1   2   9       26.56       28.80      1.73 o
   2   2   9        1.42        0.82      0.67 o
   3   2   9        4.43        3.26      0.82 o
   4   2   9       33.29       33.20      2.34 o
   5   2   9        4.89        4.76      1.32 o
   6   2   9        6.02        4.80      1.41 o
   7   2   9        3.44        3.27      2.09 o
  -9   3   9        1.15        3.27      1.73 o
  -8   3   9       18.45       23.98      3.00 o
  -7   3   9        0.03        0.54      1.36 o
  -6   3   9       22.02       19.80      2.54 o
  -5   3   9      129.90      135.87      6.45 o
  -4   3   9       31.55       32.09      2.18 o
  -3   3   9      492.38      482.57     11.52 o
  -2   3   9       29.44       25.13      1.50 o
  -1   3   9       23.19       25.78      1.62 o
   0   3   9        2.23        2.21      0.76 o
   1   3   9       22.67       24.01      1.39 o
   2   3   9        3.51        3.49      0.81 o
   3   3   9        6.77        6.47      1.37 o
   4   3   9       43.16       40.65      2.66 o
   5   3   9       17.78       24.61      3.18 o
   6   3   9       14.40       15.53      2.91 o
   7   3   9        3.71        2.18      2.18 o
  -4   4   9       91.64       92.36      5.18 o
  -3   4   9       81.75       90.07      4.50 o
  -2   4   9       24.61       25.96      2.23 o
  -1   4   9       11.73        9.11      2.00 o
   0   4   9       48.73       45.33      2.72 o
   1   4   9        3.76        2.18      1.54 o
   2   4   9       11.52        9.45      2.27 o
   3   4   9        7.38        7.90      2.09 o
   4   4   9        0.77        3.72      2.00 o
   5   4   9       16.34       15.89      2.91 o
   6   4   9        2.06        4.27      2.27 o
  -4   5   9        4.19        6.63      2.00 o
  -3   5   9       15.81       17.71      2.63 o
  -2   5   9        6.53        8.17      2.00 o
  -1   5   9        7.00        7.90      2.00 o
   0   5   9        1.83       -0.18      1.54 o
   1   5   9        9.06        8.90      2.18 o
   2   5   9       14.24       15.17      2.82 o
   3   5   9        4.81        4.72      2.09 o
   4   5   9        1.98        1.54      2.09 o
  -4   6   9        6.62        4.45      2.09 o
  -3   6   9       10.75       13.90      2.45 o
  -2   6   9        3.34        3.00      1.91 o
  -1   6   9        2.33        2.00      1.82 o
   0   6   9       11.97        4.90      2.18 o
   1   6   9        2.16        0.91      1.91 o
   2   6   9        2.17        0.27      1.82 o
  -3   7   9        1.97        2.82      2.18 o
  -2   7   9        2.70        2.91      2.18 o
  -6  -6  10        2.49        1.63      1.54 o
  -5  -6  10       33.77       41.32      3.36 o
  -4  -6  10        0.73        0.54      1.36 o
  -3  -6  10        1.55        1.36      1.36 o
  -2  -6  10        0.46        0.54      1.27 o
  -1  -6  10        0.10       -0.73      1.27 o
   0  -6  10        5.15        2.54      1.54 o
   1  -6  10        2.71        2.54      1.54 o
  -8  -5  10       50.72       64.48      4.72 o
  -7  -5  10       22.41       24.52      3.00 o
  -6  -5  10        1.10        1.54      1.54 o
  -5  -5  10       10.71       10.26      2.00 o
  -4  -5  10        8.49        7.27      1.82 o
  -3  -5  10        1.41        1.18      1.36 o
  -2  -5  10        5.24        5.99      1.73 o
  -1  -5  10        7.42        8.90      1.91 o
   0  -5  10        5.07        3.63      1.63 o
   1  -5  10       23.21       26.34      2.82 o
   2  -5  10       22.98       21.52      2.82 o
   3  -5  10        0.73       -0.09      1.36 o
   4  -5  10        3.10        1.09      1.63 o
 -10  -4  10       39.82       50.13      4.54 o
  -9  -4  10        4.64        4.81      2.09 o
  -8  -4  10        9.93        9.63      2.27 o
  -7  -4  10        2.59        2.18      1.63 o
  -6  -4  10        7.84       10.17      2.09 o
  -5  -4  10       60.28       63.21      4.36 o
  -4  -4  10        0.95        0.18      1.36 o
  -3  -4  10       23.14       27.43      2.82 o
  -2  -4  10       17.67       20.53      2.54 o
  -1  -4  10        3.52        4.45      1.63 o
   0  -4  10        1.62        2.00      1.45 o
   1  -4  10        1.85        1.45      1.27 o
   2  -4  10        3.57        3.50      1.15 o
   3  -4  10        8.53        8.17      2.00 o
   4  -4  10        7.17        6.72      2.00 o
   5  -4  10        2.31        0.54      1.54 o
 -11  -3  10        0.91        0.73      2.00 o
 -10  -3  10        7.42        7.45      2.36 o
  -9  -3  10        1.49        1.00      1.73 o
  -8  -3  10       19.04       23.16      3.09 o
  -7  -3  10        4.45        2.09      1.63 o
  -6  -3  10       17.98       15.62      2.45 o
  -5  -3  10      163.03      162.93      7.45 o
  -4  -3  10       69.99       69.21      4.63 o
  -3  -3  10      222.02      221.15      8.81 o
  -2  -3  10        8.35        7.69      1.28 o
  -1  -3  10        0.61        2.14      0.89 o
   0  -3  10       10.81       12.03      1.45 o
   1  -3  10        9.08        8.81      1.32 o
   2  -3  10        7.35        6.56      1.24 o
   3  -3  10       10.63        7.45      1.91 o
   4  -3  10        0.98        0.91      1.63 o
   5  -3  10        0.37        0.91      1.73 o
   6  -3  10        0.26        1.27      1.73 o
 -11  -2  10        3.69        5.18      2.27 o
 -10  -2  10        4.62        4.09      2.09 o
  -9  -2  10        8.11        6.63      2.27 o
  -8  -2  10        7.07        6.27      1.91 o
  -7  -2  10       13.19       11.99      2.18 o
  -6  -2  10       61.35       61.49      4.45 o
  -5  -2  10       37.73       36.15      3.27 o
  -4  -2  10        7.65        5.31      1.45 o
  -3  -2  10       35.49       38.74      3.81 o
  -2  -2  10       13.89       11.60      2.32 o
  -1  -2  10      339.57      332.65      8.70 o
   0  -2  10       13.80       14.85      1.47 o
   1  -2  10       22.54       24.31      1.78 o
   2  -2  10        1.51        2.50      0.96 o
   3  -2  10        7.02       10.55      1.31 o
   4  -2  10        1.81        1.48      0.94 o
   5  -2  10        2.96        2.91      1.82 o
   6  -2  10        2.41        0.18      1.45 o
   7  -2  10        6.36        9.17      2.54 o
 -12  -1  10        0.19        0.91      2.18 o
 -11  -1  10        2.00        1.73      2.09 o
 -10  -1  10       24.59       30.06      3.63 o
  -9  -1  10       21.43       11.17      2.54 o
  -8  -1  10        2.56        3.91      1.82 o
  -7  -1  10        6.81        7.08      1.91 o
  -6  -1  10       20.22       19.25      2.63 o
  -5  -1  10        9.40       10.17      2.00 o
  -4  -1  10       25.24       23.52      2.63 o
  -3  -1  10        8.80        6.90      1.73 o
  -2  -1  10       24.09       20.89      2.54 o
  -1  -1  10       64.19       66.12      4.36 o
   0  -1  10      109.63      118.97      5.99 o
   1  -1  10       43.62       44.62      2.16 o
   2  -1  10       52.45       51.84      1.96 o
   3  -1  10       17.09       18.73      2.06 o
   4  -1  10       29.26       29.56      2.03 o
   5  -1  10        2.66        2.04      1.13 o
   6  -1  10        0.97        1.76      1.09 o
   7  -1  10        1.81        1.63      1.82 o
 -12   0  10       16.01       16.80      3.27 o
 -11   0  10        4.27        6.36      2.45 o
 -10   0  10        0.04        1.45      1.73 o
  -9   0  10       14.13       18.35      2.82 o
  -8   0  10        0.60       -1.36      1.36 o
  -7   0  10       49.59       49.95      3.91 o
  -6   0  10       48.77       45.68      3.72 o
  -5   0  10       80.07       83.37      5.00 o
  -4   0  10       28.26       18.71      2.45 o
  -3   0  10       52.08       48.86      3.72 o
  -2   0  10        0.90       -0.73      1.00 o
  -1   0  10       40.69       38.42      3.27 o
   0   0  10        0.32       -0.27      0.77 o
   1   0  10       20.32       22.97      1.79 o
   2   0  10       57.42       58.82      2.91 o
   3   0  10       19.95       22.44      1.35 o
   4   0  10        0.04        0.23      0.93 o
   5   0  10        4.77        4.82      1.28 o
   6   0  10        2.85        2.60      1.22 o
   7   0  10        0.13        0.51      1.18 o
 -12   1  10        0.17        4.54      2.27 o
 -11   1  10        1.96        0.27      1.73 o
 -10   1  10       24.23       27.52      3.54 o
  -9   1  10       21.64       20.16      3.09 o
  -8   1  10        2.57       -0.54      1.45 o
  -7   1  10        6.84        4.36      1.82 o
  -6   1  10       20.51       13.53      2.36 o
  -5   1  10        9.10        6.27      1.82 o
  -4   1  10       26.14       26.07      2.82 o
  -3   1  10        8.80        7.63      1.82 o
  -2   1  10       24.03       23.76      2.36 o
  -1   1  10       62.59       63.55      2.95 o
   0   1  10      111.67      119.98      4.27 o
   1   1  10       42.28       42.76      2.44 o
   2   1  10       53.02       52.78      2.76 o
   3   1  10       17.39       17.85      1.77 o
   4   1  10       28.69       26.78      6.58 o
   5   1  10        2.60        2.57      1.27 o
   6   1  10        0.95        1.70      1.32 o
   7   1  10        1.86        0.67      1.32 o
 -11   2  10        3.91       -0.45      1.91 o
 -10   2  10        4.60       -0.45      1.73 o
  -9   2  10        7.67        9.35      2.45 o
  -8   2  10        6.68        7.90      2.09 o
  -7   2  10       12.42        5.63      1.91 o
  -6   2  10       60.40       61.94      4.27 o
  -5   2  10       38.58       41.78      3.54 o
  -4   2  10        6.91        7.81      1.82 o
  -3   2  10       37.01       37.26      2.36 o
  -2   2  10       14.25       12.79      1.63 o
  -1   2  10      339.35      328.44      8.51 o
   0   2  10       14.16       13.39      1.57 o
   1   2  10       22.79       24.24      1.95 o
   2   2  10        1.48        0.84      1.14 o
   3   2  10        6.92        8.68      1.48 o
   4   2  10        1.85        0.47      1.02 o
   5   2  10        3.03        1.97      1.28 o
   6   2  10        2.46        2.91      2.09 o
   7   2  10        6.29        7.81      2.54 o
  -8   3  10       19.25       19.16      2.82 o
  -7   3  10        4.37        1.27      1.54 o
  -6   3  10       18.04       20.16      2.72 o
  -5   3  10      163.30      155.85      7.36 o
  -4   3  10       70.95       75.20      4.72 o
  -3   3  10      220.03      210.49      7.77 o
  -2   3  10        7.86        6.72      1.37 o
  -1   3  10        0.78        1.27      0.96 o
   0   3  10       11.29       11.85      1.17 o
   1   3  10        9.18        9.36      1.09 o
   2   3  10        7.70        6.64      1.38 o
   3   3  10       10.30       10.44      2.27 o
   4   3  10        1.07       -0.18      1.73 o
   5   3  10        0.32        2.63      2.09 o
   6   3  10        0.26        1.18      2.09 o
  -4   4  10        0.80        0.36      1.45 o
  -3   4  10       22.45       19.62      2.72 o
  -2   4  10       17.46       27.43      3.18 o
  -1   4  10        3.38        4.90      1.82 o
   0   4  10        1.51        1.27      1.54 o
   1   4  10        1.83        0.36      1.45 o
   2   4  10        3.67        4.18      2.09 o
   3   4  10        8.61        4.45      2.18 o
   4   4  10        7.09        8.36      2.45 o
  -4   5  10        8.28        6.18      2.00 o
  -3   5  10        1.30        3.09      1.91 o
  -2   5  10        5.10        5.90      2.00 o
  -1   5  10        7.66        7.17      2.27 o
   0   5  10        5.23        7.27      2.27 o
   1   5  10       23.31       23.70      3.27 o
   2   5  10       22.76       25.61      3.54 o
  -4   6  10        0.81       -0.45      1.82 o
  -3   6  10        1.49        2.36      2.00 o
  -2   6  10        0.44        1.18      2.00 o
  -1   6  10        0.12       -1.09      1.82 o
   0   6  10        5.13        5.27      2.45 o
  -3  -6  11        2.06        3.54      1.63 o
  -2  -6  11        9.12        8.81      2.09 o
  -7  -5  11        6.47        6.90      2.09 o
  -6  -5  11        0.48       -1.18      1.36 o
  -5  -5  11        0.24        2.63      1.73 o
  -4  -5  11        3.90        5.54      1.82 o
  -3  -5  11        0.26       -0.82      1.36 o
  -2  -5  11        7.98        6.81      1.91 o
  -1  -5  11       17.85       18.35      2.63 o
   0  -5  11       13.50       17.44      2.63 o
   1  -5  11        0.39        1.27      1.54 o
   2  -5  11        1.20        1.82      1.73 o
  -9  -4  11       11.27        8.26      2.54 o
  -8  -4  11        5.29        4.09      2.09 o
  -7  -4  11        0.81        0.91      1.54 o
  -6  -4  11       14.90       17.53      2.63 o
  -5  -4  11        7.54        8.45      2.00 o
  -4  -4  11       11.39        8.81      2.09 o
  -3  -4  11       34.29       34.88      3.27 o
  -2  -4  11        5.33        3.91      1.73 o
  -1  -4  11        3.01        5.90      1.82 o
   0  -4  11        1.38        1.27      1.54 o
   1  -4  11        0.57        0.18      1.45 o
   2  -4  11        3.05        4.27      1.73 o
   3  -4  11       14.78       12.90      2.54 o
   4  -4  11        2.29        2.82      1.82 o
 -10  -3  11        5.89        4.63      2.27 o
  -9  -3  11        0.45       -0.91      1.45 o
  -8  -3  11        3.69        4.54      1.91 o
  -7  -3  11        1.55        2.18      1.63 o
  -6  -3  11        2.74        5.36      1.82 o
  -5  -3  11       18.52       15.98      2.54 o
  -4  -3  11       13.98       11.26      2.18 o
  -3  -3  11       49.02       51.50      4.00 o
  -2  -3  11       29.76       36.87      3.27 o
  -1  -3  11        1.99        0.18      1.36 o
   0  -3  11        2.03        3.26      1.15 o
   1  -3  11        1.21        0.18      1.23 o
   2  -3  11        2.04        1.36      1.63 o
   3  -3  11        3.55        2.09      1.54 o
   4  -3  11        6.00        4.90      1.91 o
   5  -3  11        4.25        5.81      2.18 o
 -11  -2  11        2.20        3.45      2.18 o
 -10  -2  11        4.81        1.45      1.82 o
  -9  -2  11       21.81       25.07      3.45 o
  -8  -2  11       33.07       34.60      3.63 o
  -7  -2  11       12.51       12.35      2.45 o
  -6  -2  11       13.30       13.35      2.36 o
  -5  -2  11        8.37        9.17      2.09 o
  -4  -2  11        7.30        3.81      1.73 o
  -3  -2  11       28.74       23.07      2.82 o
  -2  -2  11       69.91       72.57      4.72 o
  -1  -2  11       47.66       53.89      2.69 o
   0  -2  11       16.80       18.61      2.59 o
   1  -2  11        7.78        9.86      1.45 o
   2  -2  11        9.13        9.67      1.40 o
   3  -2  11        1.18        1.82      1.73 o
   4  -2  11        0.81        2.54      1.73 o
   5  -2  11        1.78        1.18      1.63 o
 -11  -1  11        2.97        3.36      2.27 o
 -10  -1  11       11.27       11.90      2.72 o
  -9  -1  11        4.20        4.81      2.18 o
  -8  -1  11       47.49       51.86      4.27 o
  -7  -1  11      101.14      103.17      6.08 o
  -6  -1  11       49.38       46.77      3.91 o
  -5  -1  11       25.26       28.43      3.18 o
  -4  -1  11        2.66        2.27      1.73 o
  -3  -1  11      112.15      102.17      5.63 o
  -2  -1  11       70.87       68.57      4.63 o
  -1  -1  11       38.11       36.78      3.36 o
   0  -1  11       56.67       54.76      4.18 o
   1  -1  11        8.30       10.30      1.29 o
   2  -1  11        3.43        5.27      1.18 o
   3  -1  11        1.01       -0.42      0.87 o
   4  -1  11        1.02        0.22      0.96 o
   5  -1  11        2.61        3.13      1.24 o
   6  -1  11        5.58        3.81      2.09 o
 -11   0  11        0.00        1.73      2.09 o
 -10   0  11        3.44        4.09      2.09 o
  -9   0  11        3.04        5.09      2.18 o
  -8   0  11        3.40        1.09      1.54 o
  -7   0  11       55.38       48.95      4.18 o
  -6   0  11       18.07       13.17      2.63 o
  -5   0  11       75.14       74.75      4.90 o
  -4   0  11        9.00        6.08      1.82 o
  -3   0  11       36.59       36.06      3.36 o
  -2   0  11       38.23       39.05      3.45 o
  -1   0  11       11.22        8.26      2.00 o
   0   0  11       27.70       24.90      1.99 o
   1   0  11        0.00       -0.22      0.94 o
   2   0  11       17.09       18.29      1.82 o
   3   0  11        0.08        1.42      1.13 o
   4   0  11        0.97        0.64      1.09 o
   5   0  11        7.58        5.11      1.86 o
   6   0  11        6.31        5.79      1.59 o
 -11   1  11        2.83        2.09      2.00 o
 -10   1  11       11.47        9.72      2.63 o
  -9   1  11        4.55        4.27      2.00 o
  -8   1  11       46.75       45.68      4.18 o
  -7   1  11      102.32      103.90      6.08 o
  -6   1  11       48.26       43.87      3.91 o
  -5   1  11       25.10       26.79      3.00 o
  -4   1  11        2.91        1.91      1.54 o
  -3   1  11      112.03      100.18      5.63 o
  -2   1  11       70.39       72.93      4.72 o
  -1   1  11       38.31       34.91      3.27 o
   0   1  11       56.77       55.54      2.92 o
   1   1  11        8.19       12.98      1.56 o
   2   1  11        3.53        4.05      1.32 o
   3   1  11        0.96        0.14      1.09 o
   4   1  11        0.97       -0.15      1.06 o
   5   1  11        2.63        5.10      2.77 o
   6   1  11        5.60        7.02      1.63 o
 -10   2  11        4.84        4.54      2.27 o
  -9   2  11       21.63       21.16      3.18 o
  -8   2  11       33.36       25.79      3.27 o
  -7   2  11       12.18       12.99      2.54 o
  -6   2  11       13.37       15.08      2.54 o
  -5   2  11        8.58        5.90      1.91 o
  -4   2  11        7.83        7.45      2.00 o
  -3   2  11       29.17       28.79      3.09 o
  -2   2  11       71.53       76.94      3.44 o
  -1   2  11       46.89       58.53      2.98 o
   0   2  11       16.07       17.90      3.45 o
   1   2  11        7.35        6.10      2.04 o
   2   2  11        9.19       10.25      1.86 o
   3   2  11        1.19        0.78      1.12 o
   4   2  11        0.87        1.62      1.25 o
   5   2  11        1.72        0.27      1.73 o
  -6   3  11        2.87        2.36      1.82 o
  -5   3  11       18.70       16.62      2.72 o
  -4   3  11       13.52       16.89      2.54 o
  -3   3  11       49.25       57.48      2.99 o
  -2   3  11       29.53       29.61      3.04 o
  -1   3  11        2.04        0.95      1.03 o
   0   3  11        1.96        2.24      1.59 o
   1   3  11        1.15        0.00      1.36 o
   2   3  11        1.99        4.27      1.91 o
   3   3  11        3.65        1.18      1.73 o
   4   3  11        6.15        7.17      2.27 o
  -4   4  11       11.03       12.53      2.54 o
  -3   4  11       33.83       35.51      3.63 o
  -2   4  11        5.67        7.63      2.27 o
  -1   4  11        3.21        2.09      1.82 o
   0   4  11        1.34        2.45      1.91 o
   1   4  11        0.50        1.54      1.82 o
   2   4  11        3.19        1.36      1.91 o
   3   4  11       14.87       18.80      3.18 o
  -4   5  11        3.96        9.54      2.54 o
  -3   5  11        0.26        1.73      1.82 o
  -2   5  11        8.00       10.63      2.45 o
  -1   5  11       17.83       19.16      3.27 o
   0   5  11       13.52       23.07      3.36 o
  -5  -5  12        4.10        2.09      1.82 o
  -4  -5  12       24.24       24.70      3.09 o
  -3  -5  12       32.57       42.50      3.81 o
  -2  -5  12       10.80        9.54      2.18 o
  -1  -5  12       12.79       10.26      2.36 o
   0  -5  12        2.78        3.27      1.91 o
  -8  -4  12        1.25        0.45      1.73 o
  -7  -4  12       11.07       15.89      2.82 o
  -6  -4  12       13.33       14.44      2.63 o
  -5  -4  12        8.15        9.45      2.27 o
  -4  -4  12       37.86       39.14      3.72 o
  -3  -4  12       29.96       29.24      3.27 o
  -2  -4  12        0.13        0.54      1.54 o
  -1  -4  12        0.73        0.82      1.54 o
   0  -4  12        7.91        3.27      1.82 o
   1  -4  12        8.44        6.81      2.18 o
   2  -4  12        2.94        5.00      2.00 o
  -9  -3  12        3.13        2.63      2.09 o
  -8  -3  12        4.27        1.45      1.82 o
  -7  -3  12        0.32        1.54      1.73 o
  -6  -3  12        5.66        5.00      2.09 o
  -5  -3  12       32.38       28.88      3.27 o
  -4  -3  12       18.17       13.71      2.45 o
  -3  -3  12       43.52       42.32      3.91 o
  -2  -3  12       26.03       32.51      3.36 o
  -1  -3  12        0.07        1.63      1.63 o
   0  -3  12        1.54        1.73      1.54 o
   1  -3  12        0.29        0.27      1.54 o
   2  -3  12        5.17        2.82      1.82 o
   3  -3  12        3.55        1.09      1.73 o
 -10  -2  12        5.49        6.27      2.54 o
  -9  -2  12       21.92       20.34      3.27 o
  -8  -2  12        8.36        9.26      2.45 o
  -7  -2  12        0.37        2.91      1.91 o
  -6  -2  12       16.13       12.08      2.45 o
  -5  -2  12        5.20        4.81      1.91 o
  -4  -2  12        1.30       -1.27      1.27 o
  -3  -2  12        3.31        3.54      1.82 o
  -2  -2  12       32.28       29.52      3.27 o
  -1  -2  12       53.57       54.22      4.18 o
   0  -2  12       16.13       15.17      1.65 o
   1  -2  12        8.14        4.80      1.36 o
   2  -2  12        0.64       -1.36      1.36 o
   3  -2  12        0.55       -0.09      1.63 o
   4  -2  12        0.72        3.54      2.09 o
 -10  -1  12        1.07       -0.09      1.73 o
  -9  -1  12       27.66       26.07      3.63 o
  -8  -1  12        8.14        9.72      2.54 o
  -7  -1  12       52.09       51.59      4.54 o
  -6  -1  12        1.53        0.73      1.73 o
  -5  -1  12       37.66       35.60      3.72 o
  -4  -1  12       28.28       34.88      3.54 o
  -3  -1  12       20.47       18.53      2.72 o
  -2  -1  12        4.89        1.91      1.73 o
  -1  -1  12       10.54        8.99      2.18 o
   0  -1  12        5.03        9.35      2.36 o
   1  -1  12       60.95       72.72      4.95 o
   2  -1  12        0.30       -0.36      1.63 o
   3  -1  12        1.82        1.21      1.15 o
   4  -1  12        2.70        4.89      1.33 o
   5  -1  12        4.90        7.27      2.45 o
 -11   0  12        1.61        0.73      2.18 o
 -10   0  12        0.03       -0.64      1.73 o
  -9   0  12        0.10       -1.54      1.54 o
  -8   0  12        2.17        1.18      1.82 o
  -7   0  12        0.01       -0.91      1.73 o
  -6   0  12       15.92       16.17      2.82 o
  -5   0  12      259.05      263.29     10.99 o
  -4   0  12       56.31       48.50      4.18 o
  -3   0  12        3.27        3.81      1.82 o
  -2   0  12        0.75        1.54      1.54 o
  -1   0  12        7.53        7.36      2.00 o
   0   0  12        2.62        0.45      1.54 o
   1   0  12        5.70        9.32      1.51 o
   2   0  12       26.79       28.77      2.34 o
   3   0  12       16.76       16.05      1.98 o
   4   0  12       13.41       13.16      1.82 o
   5   0  12        0.90       -1.09      1.09 o
 -10   1  12        1.03       -1.82      1.91 o
  -9   1  12       27.94       30.33      3.72 o
  -8   1  12        8.13       11.53      2.72 o
  -7   1  12       51.31       54.76      4.63 o
  -6   1  12        1.62        2.18      1.82 o
  -5   1  12       37.87       40.51      3.81 o
  -4   1  12       27.25       26.34      3.18 o
  -3   1  12       21.40       18.98      2.72 o
  -2   1  12        5.00        4.36      1.91 o
  -1   1  12       10.87        7.84      1.47 o
   0   1  12        5.23        5.98      1.41 o
   1   1  12       60.64       75.61      3.62 o
   2   1  12        0.31       -0.05      1.12 o
   3   1  12        1.84        3.83      1.44 o
   4   1  12        2.67        2.56      1.54 o
   5   1  12        4.92        5.98      1.73 o
  -9   2  12       22.37       30.61      3.91 o
  -8   2  12        8.05       10.08      2.54 o
  -7   2  12        0.30       -0.73      1.73 o
  -6   2  12       15.77       17.07      2.82 o
  -5   2  12        5.23        3.18      2.00 o
  -4   2  12        1.29       -0.45      1.45 o
  -3   2  12        3.26        8.08      2.18 o
  -2   2  12       32.37       30.71      2.41 o
  -1   2  12       53.24       54.37      4.81 o
   0   2  12       16.18       16.03      1.83 o
   1   2  12        7.98        6.99      1.54 o
   2   2  12        0.63        0.94      1.15 o
   3   2  12        0.56        1.52      1.34 o
   4   2  12        0.68        1.09      1.82 o
  -3   3  12       44.00       43.78      4.00 o
  -2   3  12       25.56       21.52      3.00 o
  -1   3  12        0.06       -1.27      1.27 o
   0   3  12        1.43        3.27      1.82 o
   1   3  12        0.27       -1.36      1.36 o
   2   3  12        5.25        7.17      2.45 o
   3   3  12        3.61        4.18      2.18 o
  -3   4  12       30.02       31.88      3.72 o
  -2   4  12        0.12        0.73      1.73 o
  -1   4  12        0.70       -1.00      1.73 o
   0   4  12        7.94        7.45      2.45 o
   1   4  12        8.60       12.90      3.00 o
  -4   5  12       24.53       28.70      3.63 o
  -6  -4  13       10.01        8.17      2.36 o
  -5  -4  13       11.57       16.26      2.82 o
  -4  -4  13        9.20        6.36      2.18 o
  -3  -4  13        1.79        0.09      1.63 o
  -2  -4  13       13.09       16.44      2.82 o
  -1  -4  13        6.21        7.17      2.27 o
   0  -4  13       10.40       14.44      2.63 o
  -8  -3  13        1.90        0.36      1.82 o
  -7  -3  13        2.75        2.45      2.09 o
  -6  -3  13        4.33        4.09      2.18 o
  -5  -3  13        3.53        3.18      2.00 o
  -4  -3  13       16.73       13.35      2.63 o
  -3  -3  13        2.66        2.54      1.82 o
  -2  -3  13       11.59        9.72      2.45 o
  -1  -3  13        1.08        1.09      1.82 o
   0  -3  13        2.96        0.00      1.63 o
   1  -3  13        3.37        5.00      2.09 o
  -9  -2  13       26.55       24.79      3.63 o
  -8  -2  13        2.01        4.72      2.18 o
  -7  -2  13        4.94        4.09      2.18 o
  -6  -2  13       11.43       13.99      2.72 o
  -5  -2  13        1.46        1.36      1.73 o
  -4  -2  13        9.06        9.45      2.45 o
  -3  -2  13        7.59        4.18      2.09 o
  -2  -2  13        0.67        0.18      1.73 o
  -1  -2  13       38.92       40.60      4.00 o
   0  -2  13       14.62       16.71      2.82 o
   1  -2  13        0.52        1.09      1.63 o
   2  -2  13        3.16        3.00      1.91 o
  -9  -1  13       12.53       15.35      3.09 o
  -8  -1  13       13.19        7.81      2.54 o
  -7  -1  13       14.84       11.44      2.72 o
  -6  -1  13       11.27       14.80      2.82 o
  -5  -1  13       17.80       21.34      3.18 o
  -4  -1  13        9.11        6.63      2.09 o
  -3  -1  13        1.30       -0.18      1.45 o
  -2  -1  13        1.98       -1.36      1.36 o
  -1  -1  13        3.39        0.82      1.82 o
   0  -1  13       27.12       21.98      3.18 o
   1  -1  13       14.14       15.71      3.00 o
   2  -1  13        9.56        9.35      2.63 o
   3  -1  13        6.41        7.72      2.54 o
 -10   0  13        3.27        6.54      2.63 o
  -9   0  13        4.45        2.54      2.18 o
  -8   0  13       30.31       34.06      4.18 o
  -7   0  13       70.76       77.47      5.63 o
  -6   0  13        2.84        5.63      2.18 o
  -5   0  13       12.26       12.35      2.54 o
  -4   0  13        5.87        7.27      2.18 o
  -3   0  13        5.86        2.63      1.73 o
  -2   0  13        0.00       -0.18      1.63 o
  -1   0  13        0.08        0.09      1.54 o
   0   0  13       16.39       12.99      2.63 o
   1   0  13       36.51       47.09      2.97 o
   2   0  13       22.86       29.18      4.45 o
   3   0  13       14.36       18.43      2.16 o
  -9   1  13       12.73       20.62      3.45 o
  -8   1  13       13.07       14.53      2.91 o
  -7   1  13       14.92       13.08      3.00 o
  -6   1  13       11.34       11.99      2.63 o
  -5   1  13       17.84       21.16      3.27 o
  -4   1  13        9.17        6.63      2.18 o
  -3   1  13        1.27        0.27      1.63 o
  -2   1  13        2.01        1.63      1.82 o
  -1   1  13        3.38        4.09      2.18 o
   0   1  13       27.44       25.74      2.31 o
   1   1  13       13.92       16.02      3.09 o
   2   1  13        9.36       11.20      1.86 o
   3   1  13        6.54        7.00      1.95 o
  -8   2  13        2.10        1.54      2.09 o
  -7   2  13        5.21        6.99      2.45 o
  -6   2  13       11.27       13.99      2.72 o
  -5   2  13        1.51        1.54      1.82 o
  -4   2  13        8.67        8.54      2.36 o
  -3   2  13        7.91        8.36      2.36 o
  -2   2  13        0.75        1.50      1.35 o
  -1   2  13       39.24       43.93      3.31 o
   0   2  13       14.51       15.93      2.02 o
   1   2  13        0.54       -0.13      1.73 o
   2   2  13        3.12        3.91      2.18 o
  -2   3  13       11.40        7.72      2.36 o
  -1   3  13        1.11        0.73      1.91 o
   0   3  13        3.01        5.90      2.45 o
  -5  -3  14        3.16        3.81      2.18 o
  -4  -3  14        4.14        4.27      2.09 o
  -3  -3  14        0.23        0.54      1.91 o
  -2  -3  14        1.24       -0.64      1.82 o
  -1  -3  14        3.45        7.17      2.45 o
  -7  -2  14        4.62        3.27      2.27 o
  -6  -2  14        1.01        4.00      2.09 o
  -5  -2  14        9.55        9.81      2.63 o
  -4  -2  14        2.05        1.73      1.91 o
  -3  -2  14        0.45       -0.36      1.73 o
  -2  -2  14        7.05        3.36      2.00 o
  -1  -2  14        8.87        5.27      2.27 o
   0  -2  14       10.34        9.45      2.63 o
  -8  -1  14        7.00        3.81      2.36 o
  -7  -1  14        5.66        4.36      2.27 o
  -6  -1  14        4.65        7.45      2.45 o
  -5  -1  14        0.06       -0.54      1.73 o
  -4  -1  14        7.17        8.81      2.45 o
  -3  -1  14        4.54        5.00      2.27 o
  -2  -1  14        7.87        5.45      2.18 o
  -1  -1  14        6.97       13.44      2.82 o
   0  -1  14       22.61       21.80      3.27 o
   1  -1  14        4.63        5.36      2.45 o
  -8   0  14        1.65        2.45      2.36 o
  -7   0  14        2.56        5.27      2.45 o
  -6   0  14       16.06       14.08      3.09 o
  -5   0  14        1.23        0.45      1.82 o
  -4   0  14       16.86       14.08      2.91 o
  -3   0  14        2.32        1.00      2.00 o
  -2   0  14        0.00       -1.00      1.63 o
  -1   0  14       22.76       23.98      3.45 o
   0   0  14       12.02       16.53      3.18 o
   1   0  14       12.62       13.17      3.18 o
  -8   1  14        7.22        7.54      2.72 o
  -7   1  14        5.63        8.72      2.72 o
  -6   1  14        4.42        2.54      2.18 o
  -5   1  14        0.09        1.36      1.82 o
  -4   1  14        7.06        3.18      2.09 o
  -3   1  14        4.57        3.27      2.18 o
  -2   1  14        7.75        3.45      2.18 o
  -1   1  14        6.96       11.53      2.72 o
   0   1  14       22.68       19.77      2.21 o
   1   1  14        4.63        6.50      1.77 o
  -4   2  14        1.99       -0.64      1.91 o
  -1   2  14        8.96       13.26      2.82 o
  -5  -1  15        4.70        4.45      2.36 o
  -4  -1  15        8.59        8.63      2.63 o
  -3  -1  15       11.55        9.99      2.72 o
  -5   0  15       10.90       14.44      3.27 o
  -4   0  15        0.28       -1.82      1.82 o
  -3   0  15        0.21       -1.18      1.82 o
  -2   0  15        3.15        5.81      2.45 o
  -5   1  15        4.74        7.63      2.72 o
  -4   1  15        8.43        8.17      2.72 o
  -3   1  15       11.78       11.90      3.00 o
 
